# Supplementary material for: Comparative and pangenomic analysis of the genus Streptomyces
Source: Sci Rep. 2022 Nov 7;12:18909. doi: 10.1038/s41598-022-21731-1 (PMC9640686; doi:10.1038/s41598-022-21731-1)
Supplement: Supplementary file 2 — Supplementary Information 2. [file 41598_2022_21731_MOESM2_ESM.xlsx]

## Sheet: Table S1
Table S1. Streptomyces genomes used in this study.
assembly	genus	species	strain	taxonomic_id	biosample_id	genome_size	chromosome_size	CDS_number	plasmid	environment_level_1	environment_level_2	source	note
GCF_000009765.2_ASM976v2	Streptomyces	avermitilis	MA-4680	227882	SAMD00061088	9119895	9025608	7920	1	Terrestrial	Soil	soil
GCF_000010605.1_ASM1060v1	Streptomyces	griseus	NBRC 13350	455632	SAMD00060929	8545929	8545929	7093	0	Terrestrial	Soil	soil
GCF_000091305.1_ASM9130v1	Streptomyces	scabiei	87.22	680198	SAMEA2272773	10148695	10148695	8735	0	Host-associated	Plant	potato
GCF_000092385.1_ASM9238v1	Streptomyces	bingchenggensis	BCW-1	749414	SAMN02603683	11936683	11936683	9973	0	Terrestrial	Soil	soil
GCF_000147815.2_ASM14781v3	Streptomyces	violaceusniger	Tu 4113	653045	SAMN00016986	11138313	10657107	9470	2	Terrestrial	Soil	soil
GCF_000176115.2_ASM17611v2	Streptomyces	pratensis	ATCC 33331	591167	SAMN00191232	7656104	7337497	6743	2	Terrestrial	Soil	soil	Suppressed
GCF_000177195.2_ASM17719v2	Streptomyces		SirexAA-E	862751	SAMN02232054	7414440	7414440	6464	0	Host-associated	Insect	wasp
GCF_000203835.1_ASM20383v1	Streptomyces	coelicolor	A3(2)	100226	SAMEA1705940	9054847	8667507	8152	2
GCF_000220705.2_ASM22070v2	Streptomyces	xinghaiensis	S187	1038929	SAMN02469701	7137891	7137891	6016	0	Aquatic	Marine	marine
GCF_000237305.1_ASM23730v1	Streptomyces	cattleya	NRRL 8057	1003195	SAMEA3138404	8092553	6283062	7084	1	Terrestrial	Soil	soil
GCF_000240165.1_ASM24016v1	Streptomyces	cattleya	DSM 46488	1003195	SAMN02603879	8095515	6282967	7079	1	Terrestrial	Soil	soil
GCF_000245355.1_ASM24535v1	Streptomyces	hygroscopicus	5008	1133850	SAMN02603880	10383684	10145833	9350	2	Terrestrial	Soil	soil
GCF_000261345.2_ASM26134v2	Streptomyces	globisporus	C-1027	1172567	SAMN02469977	7783599	7608611	6897	2	Terrestrial	Soil	soil
GCF_000340845.1_ASM34084v1	Streptomyces	hygroscopicus	jinggangensis TL01	1203460	SAMN02603881	10077952	9840102	9155	2
GCF_000359525.1_ASM35952v1	Streptomyces	albidoflavus	J1074	1886	SAMN02603310	6841649	6841649	5825	0
GCF_000364805.1_ASM36480v1	Streptomyces		PAMC 26508	1265601	SAMN01821993	7630245	7526197	6588	1	Host-associated	Plant	lichen
GCF_000385945.1_ASM38594v1	Streptomyces	fulvissimus	DSM 40593	1303692	SAMN02603305	7905758	7905758	6936	0
GCF_000412265.2_ASM41226v2	Streptomyces		Mg1	465541	SAMN02471086	8716193	7868178	7639	3	Terrestrial	Soil	soil
GCF_000444875.1_ASM44487v1	Streptomyces	collinus	Tu 365	1214242	SAMN02603029	8377286	8272925	7229	2	Terrestrial	Soil	shore soil
GCF_000695235.1_ASM69523v1	Streptomyces	albulus	NK660	68570	SAMN02709029	9372401	9360281	8102	1	Terrestrial	Soil	soil
GCF_000739105.1_ASM73910v1	Streptomyces	lividans	TK24	457428	SAMN02947304	8345283	8345283	7481	0
GCF_000761215.1_ASM76121v1	Streptomyces	glaucescens	GLA.O	1907	SAMN03031338	7623774	7453200	6554	1	Terrestrial	Soil	soil
GCF_000772045.1_ASM77204v1	Streptomyces		CCM_MD2014	1561022	SAMN03106103	8274043	8274043	7445	0	Terrestrial	Soil	soil
GCF_000802245.2_ASM80224v2	Streptomyces	pluripotens	MUSC 135	1355015	SAMN03070117	7346075	7346075	6378	0	Terrestrial	Soil	mangrove soil
GCF_000816025.1_ASM81602v1	Streptomyces		769	1262452	SAMN03275450	10338286	10100774	8863	1	Terrestrial	Soil	soil
GCF_000816465.3_ASM81646v4	Streptomyces	pluripotens	MUSC 137	1355015	SAMN03070122	7586568	7586568	6546	0	Terrestrial	Soil	mangrove soil
GCF_000827005.1_ASM82700v1	Streptomyces	albus	DSM 41398	1888	SAMN03283748	8384669	8384669	6777	0	Terrestrial	Soil	soil
GCF_000830005.1_ASM83000v1	Streptomyces	vietnamensis	GIMV4.0001	362257	SAMN02730132	9153777	8867142	8194	1	Terrestrial	Soil	soil
GCF_000931445.1_ASM93144v1	Streptomyces	cyaneogriseus	NMWT 1	477245	SAMN03329629	7762396	7762396	6513	0
GCF_000935185.3_ASM93518v3	Streptomyces	albulus	CK-15	68570	SAMN03276531	9336218	9336218	7986	0	Terrestrial	Soil	soil
GCF_000952035.2_ASM95203v2	Streptomyces	lydicus	A02	47763	SAMN02864172	9307519	9307519	8223	0	Terrestrial	Soil	soil
GCF_000993785.3_ASM99378v3	Streptomyces	xiamenensis	MCCC 1A01550	408015	SAMN03332981	5961402	5961402	5361	0	Aquatic	Sediment	mangrove sediment
GCF_001011035.1_ASM101103v1	Streptomyces		CNQ-509	444103	SAMN03699827	8039333	8039333	6896	0	Aquatic	Marine	marine
GCF_001013905.1_sleC34	Streptomyces	leeuwenhoekii	type strain (C34 = DSM 42122 = NRRL B-24963)	1437453	SAMEA3258058	8122491	7903895	6974	2	Terrestrial	Soil	soil
GCF_001267885.1_ASM126788v1	Streptomyces	ambofaciens	ATCC 23877	278992	SAMN03921868	8393598	8303940	7444	1	Terrestrial	Soil	soil
GCF_001278075.1_ASM127807v1	Streptomyces	pristinaespiralis	HCCB 10218	38300	SAMN03565307	8532592	8532592	7275	0	Mutagenesis	Mutagenesis	chemical and physical mutagen treatment of ATCC 25486
GCF_001278095.1_ASM127809v1	Streptomyces		CFMR-7	1649184	SAMN03463183	8307279	8207742	6978	1	Host-associated	Plant	plant
GCF_001431765.1_ASM143176v1	Streptomyces		FR-008	206662	SAMN03120580	7258031	7090955	6203	2	Mutagenesis	Mutagenesis	mutagenesis
GCF_001447075.1_ASM144707v1	Streptomyces	hygroscopicus	KCTC 1717	264445	SAMN04277307	10537932	10537932	9337	1	Terrestrial	Soil	soil
GCF_001484565.1_ASM148456v1	Streptomyces		CdTB01	1725411	SAMN04235813	10191567	9902731	9164	1	Terrestrial	Soil	soil
GCF_001542625.1_ASM154262v2	Streptomyces	griseochromogenes	ATCC 14511	68214	SAMN04375936	10764674	10764674	9655	0	Terrestrial	Soil	soil
GCF_001577385.1_ASM157738v1	Streptomyces	albidoflavus	SM254	1886	SAMN04053756	7170504	7170504	6136	0	Terrestrial	Mine	opper-rich subsurface fluids
GCF_001611795.1_ASM161179v1	Streptomyces	qaidamensis	S10	1783515	SAMN04592628	9083372	9083372	8096	0	Terrestrial	Soil	soil
GCF_001632865.1_ASM163286v1	Streptomyces	ambofaciens	DSM 40697	1889	SAMN04160834	8137876	8137876	7061	0	Terrestrial	Soil	soil
GCF_001650215.1_ASM165021v1	Streptomyces		RTd22	1841249	SAMN04901306	11142275	11142275	9457	0	Host-associated	Plant	plant
GCF_001654495.1_ASM165449v1	Streptomyces		SAT1	1849967	SAMN05161780	7472530	7472530	6328	0	Host-associated	Plant	plant
GCF_001660045.1_ASM166004v1	Streptomyces	parvulus	2297	146923	SAMN04924834	7766531	7149446	6858	1	Terrestrial	Soil	soil
GCF_001685355.1_ASM168535v1	Streptomyces	lincolnensis	NRRL 2936	1915	SAMN05335414	10319054	10319054	9166	0	Terrestrial	Soil	soil
GCF_001693675.1_ASM169367v1	Streptomyces	clavuligerus	F613-1	1901	SAMN05392246	7590758	6883702	6227	1	Terrestrial	Soil	soil
GCF_001704195.1_ASM170419v1	Streptomyces	sampsonii	KJ40	42239	SAMN04338613	7070328	7070328	6023	0	Terrestrial	Soil	rhizosphere soil of healthy poplars
GCF_001704275.1_ASM170427v1	Streptomyces	noursei	ATCC 11455	316284	SAMN03287657	9815884	9815884	8598	0	Terrestrial	Soil	soil	Suppressed
GCF_001729485.1_ASM172948v1	Streptomyces	lydicus	103	47763	SAMN05725998	8201357	8201357	7191	0	Terrestrial	Soil	soil
GCF_001735805.1_ASM173580v1	Streptomyces	fodineus	TW1S1	1904616	SAMN05520841	9698948	9698948	8624	0	Terrestrial	Soil	soil
GCF_001750785.1_ASM175078v1	Streptomyces	rubrolavendulae	MJM4426	285473	SAMN04595356	6543262	6543262	5439	0	Terrestrial	Soil	soil
GCF_001753425.1_ASM175342v1	Streptomyces	albus	BK3-25	1888	SAMN04577683	8308430	8308430	6773	0	Terrestrial	Soil	soil
GCF_001767375.1_ASM176737v1	Streptomyces	olivaceus	KLBMP 5084	47716	SAMN05436714	8180260	8180260	7087	0	Host-associated	Plant	plant
GCF_001886595.1_ASM188659v1	Streptomyces	venezuelae	NRRL B-65442	54571	SAMN06014621	8380320	8222198	7533	1
GCF_001931635.1_ASM193163v1	Streptomyces		Tue6075	1661694	SAMN03295241	7931832	7931832	6834	0	Terrestrial	Soil	soil
GCF_001941845.1_ASM194184v1	Streptomyces		TN58	234612	SAMN06167403	7585034	7585034	6742	0	Terrestrial	Soil	soil
GCF_001975025.1_ASM197502v1	Streptomyces	alfalfae	ACCC40021	1642299	SAMN04955000	8625867	8625867	7401	0	Host-associated	Plant	root
GCF_001983975.1_ASM198397v1	Streptomyces	autolyticus	CGMCC0516	75293	SAMN06209296	10184660	10029028	8173	7	Terrestrial	Soil	soil
GCF_001984445.1_ASM198444v1	Streptomyces	lydicus	GS93	47763	SAMN06251699	8243179	8243179	7186	0	Terrestrial	Soil	soil
GCF_002005225.1_ASM200522v1	Streptomyces	pactum	ACT12	68249	SAMN04002534	8550793	8550793	7249	0	Terrestrial	Soil	soil
GCF_002007685.1_ASM200768v1	Streptomyces		fd1-xmd	1812480	SAMN06329945	7929999	7929999	6977	0	Terrestrial	Soil	soil
GCF_002009175.1_ASM200917v1	Streptomyces	niveus	SCSIO 3406	193462	SAMN05370045	7990492	7990492	6919	0	Aquatic	Sediment	deep sea sediment
GCF_002021875.1_ASM202187v1	Streptomyces	hygroscopicus	XM201	1912	SAMN05935554	12012215	12012215	10101	0	Terrestrial	Soil	soil
GCF_002028385.1_ASM202838v1	Streptomyces		3211	1964449	SAMN06464033	8991292	8232231	8079	2	Terrestrial	Soil	soil
GCF_002080455.1_ASM208045v1	Streptomyces		Sge12	1972846	SAMN06647473	8110698	7983613	7181	1	Terrestrial	Soil	soil
GCF_002082175.1_ASM208217v1	Streptomyces	violaceoruber	S21	1935	SAMN06323808	7916045	7916045	6780	0	Aquatic	Other	Seabed sludge
GCF_002082195.1_ASM208219v1	Streptomyces	gilvosporeus	F607	553510	SAMN06323804	8482298	8482298	7425	0	Terrestrial	Soil	soil
GCF_002090335.1_ASM209033v1	Streptomyces		MOE7	1961713	SAMN06271910	8399509	8399509	7255	0	Terrestrial	Soil	soil
GCF_002094995.1_ASM209499v1	Streptomyces		S8	1837283	SAMN04870419	7601864	7529075	6410	1	Terrestrial	Soil	soil
GCF_002128305.1_ASM212830v1	Streptomyces		SCSIO 03032	1109743	SAMN06883772	6287975	6287975	5407	0	Aquatic	Sediment	sediment
GCF_002189675.2_ASM218967v2	Streptomyces	alboflavus	MDJK44	67267	SAMN07173524	9967549	9622415	8619	2	Terrestrial	Soil	peony rhizosphere
GCF_002192455.1_ASM219245v1	Streptomyces	albireticuli	MDJK11	1940	SAMN06820531	8144417	8144417	6824	0	Terrestrial	Soil	peony rhizosphere
GCF_002288075.1_ASM228807v1	Streptomyces		CLI2905	1984801	SAMN06855397	7232701	7088673	6102	1	Host-associated	Fungus	mushroom
GCF_002556545.1_ASM255654v1	Streptomyces	formicae	KY5	1616117	SAMN07444202	9611874	9611874	8144	0	Host-associated	Insect	ant
GCF_002591335.1_ASM259133v1	Streptomyces	malaysiensis	DSM 4137	92644	SAMN07427119	10744231	10694678	8618	1	Terrestrial	Soil	soil
GCF_002777535.1_ASM277753v1	Streptomyces	peucetius	ATCC 27952	316280	SAMN07357090	8023114	8023114	7040	0	Terrestrial	Soil	soil
GCF_002803845.1_ASM280384v1	Streptomyces	lavendulae	CCM 3239	58340	SAMN07663065	8932792	8691711	7921	1
GCF_002804165.1_ASM280416v1	Streptomyces	cavourensis	1AS2a	67258	SAMN08043808	7600475	7600475	6429	0	Terrestrial	Soil	Brazillian Cerrado Forest soil
GCF_002812405.1_ASM281240v1	Streptomyces		M56	1495638	SAMN07312782	11742376	11742376	9492	0	Host-associated	Insect	fungus-growing termite nest
GCF_002832675.1_ASM283267v1	Streptomyces		S063	2005885	SAMN07178425	7614683	7614683	6761	0	Aquatic	Sediment	marine sediment
GCF_002847285.1_ASM284728v1	Streptomyces		CMB-StM0423	2059884	SAMN08161523	8029398	8029398	6799	0	Terrestrial	Soil	beach sand
GCF_002848525.1_ASM284852v1	Streptomyces		DUT11	1914992	SAMN08163063	8027164	8027164	7074	0	Aquatic	Sediment	marine sediment	Suppressed
GCF_002910725.2_ASM291072v2	Streptomyces		SM17	565560	SAMN06828995	7179914	6975788	6138	3	Host-associated	Animal	marine sponge
GCF_002910775.2_ASM291077v2	Streptomyces		SM18	1736046	SAMN06828993	7703166	7703166	6719	0	Host-associated	Animal	marine sponge
GCF_002943895.1_ASM294389v1	Streptomyces		WAC00288	2094021	SAMN08559993	7852859	7467777	6940	4	Terrestrial	Soil	soil
GCF_002946835.1_ASM294683v1	Streptomyces	dengpaensis	XZHG99	2049881	SAMN08469739	8710171	8541354	7999	2	Terrestrial	Soil	soil
GCF_003032475.1_ASM303247v1	Streptomyces		P3	2135430	SAMN08660902	9851971	9851971	8502	0	Terrestrial	Soil	soil
GCF_003054555.1_ASM305455v1	Streptomyces	lunaelactis	MM109	1535768	SAMN08367447	8570191	8396100	7671	2	Terrestrial	Cave	cave
GCF_003074055.1_ASM307405v1	Streptomyces	nigra	452	1827580	SAMN08957528	7641029	7641029	6891	0	Terrestrial	Soil	mangrove soil
GCF_003097515.1_ASM309751v1	Streptomyces	tirandamycinicus	HNM0039	2174846	SAMN08996718	7289495	7289495	6162	0	Host-associated	Animal	marine sponge
GCF_003122365.1_ASM312236v1	Streptomyces	spongiicola	HNM0071	1690221	SAMN08984914	7180417	7180417	5945	0	Host-associated	Animal	marine sponge
GCF_003147545.1_ASM314754v1	Streptomyces	globisporus	TFH56	1908	SAMN09104458	7666521	7488586	6796	2	Host-associated	Plant	flower
GCF_003173275.1_ASM317327v1	Streptomyces		NEAU-S7GS2	2202000	SAMN09217500	9687439	9641634	8273	1	Terrestrial	Soil	soil
GCF_003208035.1_ASM320803v1	Streptomyces	actuosus	ATCC 25421	1885	SAMN09296291	8145579	8145579	7309	0	Terrestrial	Soil	soil
GCF_003261055.1_ASM326105v1	Streptomyces		ZFG47	2184053	SAMN09388963	10239272	9269371	8724	1	Terrestrial	Soil	soil
GCF_003268675.1_ASM326867v1	Streptomyces	bacillaris	ATCC 15855	68179	SAMN09197286	7888441	7888441	6746	0	Terrestrial	Soil	soil	Suppressed
GCF_003325375.1_ASM332537v1	Streptomyces	globosus	LZH-48	68209	SAMN08286884	7535750	6863360	6506	2	Terrestrial	Soil	soil
GCF_003330845.1_ASM333084v1	Streptomyces		Go-475	2072505	SAMN08364892	8570609	8570609	7584	0	Terrestrial	Soil	soil
GCF_003330865.1_ASM333086v1	Streptomyces	atratus	SCSIO_ZH16	1893	SAMN08612569	9641288	9641288	8393	0	Aquatic	Marine	marine
GCF_003344445.1_ASM334444v1	Streptomyces	lincolnensis	LC-G	1915	SAMN05466746	9513637	9513637	8438	0	Terrestrial	Soil	soil
GCF_003344965.1_ASM334496v1	Streptomyces		GSSD-12	2282738	SAMN09699158	8454852	8454852	7077	0	Terrestrial	Soil	soil
GCF_003352445.1_ASM335244v1	Streptomyces	cavourensis	TJ430	67258	SAMN09642110	7613757	7613757	6405	0	Terrestrial	Soil	soil
GCF_003369795.1_ASM336979v1	Streptomyces		CB09001	2083284	SAMN08474659	7787608	7787608	6940	0	Terrestrial	Soil	soil
GCF_003391135.1_ASM339113v1	Streptomyces	olivoreticuli	ATCC 31159	284034	SAMN09769444	8809793	8809793	7425	0	Terrestrial	Soil	soil
GCF_003428925.1_ASM342892v1	Streptomyces	koyangensis	VK-A60T	188770	SAMN09842183	7220839	7220839	6260	0	Terrestrial	Soil	soil
GCF_003443735.1_ASM344373v1	Streptomyces		CC0208	2306165	SAMN09925543	9320089	9320089	8375	0	Aquatic	Sediment	marine mud
GCF_003454755.1_ASM345475v1	Streptomyces	clavuligerus	F1D-5	1901	SAMN09930682	8059125	6900908	6606	2	Terrestrial	Soil	soil
GCF_003573485.1_ASM357348v1	Streptomyces	fradiae	NKZ-259	1906	SAMN10024168	8081458	8081458	6999	0	Terrestrial	Soil	soil
GCF_003595235.1_ASM359523v1	Streptomyces	griseorubiginosus	0.3	67304	SAMN09725998	9512378	9512378	8399	0	Host-associated	Plant	Plant root
GCF_003595545.1_ASM359554v1	Streptomyces		2002-11-01	1851167	SAMN07342914	11655206	11603877	9797	1	Host-associated	Plant	Scab lesion on potato tuber
GCF_003610995.1_ASM361099v1	Streptomyces	griseus	ATCC 13273	67263	SAMN10130993	7238194	7238194	6270	0	Terrestrial	Soil	soil
GCF_003627815.1_ASM362781v1	Streptomyces	hundungensis	BH38	1077946	SAMN09716593	8393044	8393044	7349	0	Terrestrial	Soil	soil
GCF_003665435.1_ASM366543v1	Streptomyces	fungicidicus	TXX3120	68203	SAMN07633318	7667496	6740768	6774	1	Host-associated	Animal	boar
GCF_003675325.1_ASM367532v1	Streptomyces		Z022	1442032	SAMN10237529	8157885	8085191	7094	1	Terrestrial	Soil	grass soil
GCF_003675345.1_ASM367534v1	Streptomyces	albus	ZD11	1888	SAMN09657361	8317371	8317371	6748	0	Terrestrial	Soil	soil
GCF_003721495.1_ASM372149v1	Streptomyces		ADI95-16	1522758	SAMN10372319	9086421	8184000	8062	4	Host-associated	Animal	marine sponge
GCF_003932715.1_ASM393271v1	Streptomyces	tsukubensis	NRRL 18488	83656	SAMN06698340	8019548	7963742	6510	2	Terrestrial	Soil	soil
GCF_003945505.1_ASM394550v1	Streptomyces		WAC 06738	2203210	SAMN09238320	8324535	8324535	7108	0	Terrestrial	Soil	soil
GCF_003945525.1_ASM394552v1	Streptomyces		WAC 01438	2203204	SAMN09238311	8201167	8138328	7169	1	Terrestrial	Soil	soil
GCF_003945545.1_ASM394554v1	Streptomyces		WAC 01529	2203205	SAMN09238312	8270461	8270461	7193	0	Terrestrial	Soil	soil
GCF_003950035.1_ASM395003v1	Streptomyces		W1SF4	2305220	SAMN09908039	8068143	7272878	7272	2	Host-associated	Plant	kiwifruit tree
GCF_003950055.1_ASM395005v1	Streptomyces		KPB2	2305221	SAMN09908040	8082236	8082236	7138	0	Host-associated	Plant	kiwifruit pollen
GCF_003955715.1_ASM395571v1	Streptomyces	aquilus	GGCR-6	2548456	SAMN10531574	10393987	10393987	9361	0	Host-associated	Plant	plant leaves
GCF_003963535.1_ASM396353v1	Streptomyces		MK-45	2496836	SAMN10587373	10677137	10677137	9502	0	Terrestrial	Soil	soil
GCF_003970715.1_ASM397071v1	Streptomyces	luteoverticillatus	CGMCC 15060	66425	SAMN10601522	7367863	7367863	6433	0	Aquatic	Sediment	ocean sediments
GCF_003994375.1_ASM399437v1	Streptomyces	lydicus	WYEC 108	47763	SAMN08971293	9125666	9125666	7810	0	Terrestrial	Soil	soil
GCF_003994395.1_ASM399439v1	Streptomyces	griseoviridis	F1-27	45398	SAMN10640341	8963414	8963414	7685	0
GCF_004104485.1_ASM410448v1	Streptomyces		endophyte_N2	2153485	SAMN08866610	8428700	8428700	7288	0	Host-associated	Plant	plant
GCF_004104505.1_ASM410450v1	Streptomyces		M2	646637	SAMN08895324	8718751	8718751	7920	0	Host-associated	Plant	plant
GCF_004328625.1_ASM432862v1	Streptomyces	seoulensis	KCTC 9819	73044	SAMN09867566	6426245	6339363	5779	1	Terrestrial	Soil	soil
GCF_004524875.1_ASM452487v1	Streptomyces		S501	2420135	SAMN10144670	7461832	7173651	6501	1	Aquatic	Sediment	sediment from seaside wetland around Yalujiang river
GCF_004795715.1_ASM479571v1	Streptomyces		SS52	2563602	SAMN11338212	8184045	8184045	7133	0	Host-associated	Plant	plant
GCF_005222485.1_ASM522248v1	Streptomyces	griseoviridis	K61	45398	SAMN08978681	8962736	8962736	7654	0	Terrestrial	Soil	soil
GCF_005490965.1_ASM549096v1	Streptomyces		SGAir0924	2109593	SAMN08222724	8079654	7653753	7075	3	Air	Air	Outdoor air
GCF_005517195.1_ASM551719v1	Streptomyces	exfoliatus	A1013Y	1905	SAMN11571520	7646296	7646296	7034	0	Terrestrial	Soil	soil
GCF_005519465.1_ASM551946v1	Streptomyces	clavuligerus	ATCC 27064	1901	SAMN07780489	8544086	6748591	7019	1	Terrestrial	Soil	soil
GCF_006088715.1_ASM608871v1	Streptomyces		YIM 121038	2136401	SAMN08792501	11098444	10130554	9262	1	Terrestrial	Soil	soil
GCF_006229535.1_ASM622953v1	Streptomyces	rimosus	WT5260	1927	SAMN08100211	9658503	9365899	8405	1
GCF_006378235.1_ASM637823v1	Streptomyces	albidoflavus	UYFA156	1886	SAMN11663544	7131381	6823997	6052	1	Host-associated	Plant	seed	Suppressed
GCF_006516935.1_ASM651693v1	Streptomyces	griseorubiginosus	BTU6	67304	SAMN12098112	9226027	9226027	8185	0	Terrestrial	Soil	rhizosphere
GCF_006716135.1_ASM671613v1	Streptomyces	asterosporus	DSM 41452	285570	SAMN07235666	7766581	7766581	6574	0
GCF_006974005.1_ASM697400v1	Streptomyces	malaysiensis	DSM 4137	92644	SAMN09380016	10670746	10670746	8640	0
GCF_007113405.2_ASM711340v2	Streptomyces		RLB1-8	2594453	SAMN12234503	11765395	11765395	10479	0	Terrestrial	Soil	Microscale soil grain
GCF_007113425.2_ASM711342v2	Streptomyces		RLB3-17	2594455	SAMN12234765	12022941	12022941	10774	0	Terrestrial	Soil	Microscale soil grain
GCF_007113505.2_ASM711350v2	Streptomyces		S1A1-8	2594460	SAMN12234769	12037094	12037094	10750	0	Terrestrial	Soil	Microscale soil grain
GCF_007113525.2_ASM711352v2	Streptomyces		RLB1-9	2594454	SAMN12231163	12201201	11940408	10977	2	Terrestrial	Soil	Microscale soil grain
GCF_007113665.1_ASM711366v1	Streptomyces		S1D4-14	2594461		11934498	11723487	10847	2	Terrestrial	Soil	Microscale soil grain	Suppressed
GCF_007363395.1_ASM736339v1	Streptomyces	spectabilis	NRRL 2792	68270	SAMN11997568	9505665	9505665	7916	0	Terrestrial	Soil	soil
GCF_007856155.1_ASM785615v1	Streptomyces		SSL-25	2599401	SAMN12389286	8146484	8146484	6659	0	Terrestrial	Soil	soil
GCF_007858555.1_ASM785855v1	Streptomyces		WAC6273	2588707	SAMN12024010	7556430	7556430	6744	0				Suppressed
GCF_008064995.1_ASM806499v1	Streptomyces	rochei	7434AN4	1928	SAMD00027156	8364802	8364802	7322	0	Terrestrial	Soil	soil
GCF_008632955.1_ASM863295v1	Streptomyces	tendae	139	1932	SAMN12769860	7343456	6900068	6617	2	Terrestrial	Soil	soil
GCF_008639045.1_ASM863904v1	Streptomyces	venezuelae	ATCC 21113	54571	SAMN09010086	7893803	7893803	6979	0
GCF_008639165.1_ASM863916v1	Streptomyces	venezuelae	ATCC 10712	953739	SAMN09010085	8223505	8223505	7341	0	Terrestrial	Soil	soil
GCF_008642275.1_ASM864227v1	Streptomyces	venezuelae	ATCC 21018	54571	SAMN09010093	7746267	7746267	6768	0	Terrestrial	Soil	soil
GCF_008642295.1_ASM864229v1	Streptomyces	venezuelae	ATCC 21782	54571	SAMN09010092	7525322	7525322	6653	0	Terrestrial	Soil	soil
GCF_008642315.1_ASM864231v1	Streptomyces	venezuelae	ATCC 14584	54571	SAMN09010090	8942078	8942078	7822	0
GCF_008642335.1_ASM864233v1	Streptomyces	venezuelae	ATCC 14585	54571	SAMN09010091	8048154	8048154	7078	0
GCF_008642355.1_ASM864235v1	Streptomyces	venezuelae	ATCC 14583	54571	SAMN09010089	8018484	8018484	7147	0
GCF_008642375.1_ASM864237v1	Streptomyces	venezuelae	ATCC 15068	54571	SAMN09010088	8558202	8558202	7687	0	Terrestrial	Soil	soil
GCF_008704395.1_ASM870439v1	Streptomyces	alboniger	ATCC 12461	132473	SAMN07709098	7962786	7962786	6854	0	Terrestrial	Soil	soil
GCF_008704425.1_ASM870442v1	Streptomyces	fradiae	ATCC 10745	1319510	SAMN07709097	6725579	6725579	5785	0	Terrestrial	Soil	soil
GCF_008704445.1_ASM870444v1	Streptomyces	prasinus	ATCC 13879	67345	SAMN07709095	7647592	7647592	6574	0	Terrestrial	Soil	soil
GCF_008704475.1_ASM870447v1	Streptomyces	viridifaciens	ATCC 11989	48665	SAMN07709094	7757877	7757877	6792	0	Terrestrial	Soil	soil	Suppressed
GCF_008704495.1_ASM870449v1	Streptomyces	kanamyceticus	ATCC 12853	1967	SAMN07709093	10133897	10133897	8697	0	Terrestrial	Soil	soil
GCF_008704515.1_ASM870451v1	Streptomyces	viridosporus	ATCC 39115	665577	SAMN07709092	7280536	7280536	6512	0	Terrestrial	Soil	soil
GCF_008704535.1_ASM870453v1	Streptomyces	subrutilus	ATCC 27467	36818	SAMN07709091	7604974	7604974	6655	0	Terrestrial	Soil	soil
GCF_008704555.1_ASM870455v1	Streptomyces	nitrosporeus	ATCC 12769	28894	SAMN07709090	7581562	7581562	6606	0	Terrestrial	Soil	soil
GCF_008704575.1_ASM870457v1	Streptomyces	galilaeus	ATCC 14969	33899	SAMN07709089	7756194	7756194	6892	0	Terrestrial	Soil	soil
GCF_008704655.1_ASM870465v1	Streptomyces	rimosus	ATCC 10970	1927	SAMN07709107	9361154	9361154	8099	0	Terrestrial	Soil	soil
GCF_008704715.1_ASM870471v1	Streptomyces	chartreusis	ATCC 14922	1969	SAMN07709106	9912098	9912098	8619	0	Terrestrial	Soil	soil
GCF_008704795.1_ASM870479v1	Streptomyces	spectabilis	ATCC 27465	68270	SAMN07709105	9807160	9807160	8183	0	Terrestrial	Soil	soil
GCF_008704855.1_ASM870485v1	Streptomyces	platensis	ATCC 23948	58346	SAMN07709104	8501012	8501012	7343	0	Terrestrial	Soil	soil
GCF_008704935.1_ASM870493v1	Streptomyces	vinaceus	ATCC 27476	1960	SAMN07709103	7673509	7673509	6862	0	Terrestrial	Soil	soil
GCF_008704995.1_ASM870499v1	Streptomyces	nodosus	ATCC 14899	40318	SAMN07709101	7772587	7772587	6798	0	Terrestrial	Soil	soil
GCF_008705135.1_ASM870513v1	Streptomyces	coeruleorubidus	ATCC 13740	116188	SAMN07709099	9335698	9335698	8387	0	Terrestrial	Soil	soil
GCF_008705255.1_ASM870525v1	Streptomyces	venezuelae	ATCC 10595	54571	SAMN09010087	7871480	7871480	6929	0	Terrestrial	Soil	compost soil
GCF_008931305.1_ASM893130v1	Streptomyces	coelicolor	CFB_NBC_0001	100226	SAMN12401776	8667664	8667664	7796	0
GCF_009184865.1_ASM918486v1	Streptomyces		GY16	2653200	SAMN12989728	10175440	10116136	9111	1	Host-associated	Plant	plant leaves
GCF_009296025.1_ASM929602v1	Streptomyces	tsukubensis	AT3	83656	SAMN13028016	8633980	8615214	7004	1	Terrestrial	Soil	forest soil
GCF_009299385.1_ASM929938v1	Streptomyces	cinereoruber	ATCC 19740	67260	SAMN07709100	7516652	7516652	6662	0	Terrestrial	Soil	soil
GCF_009495655.1_ASM949565v1	Streptomyces		SYP-A7193	2662065	SAMN13107518	8822782	8193527	7835	2	Terrestrial	Soil	soil
GCF_009498275.1_ASM949827v1	Streptomyces		QMT-28	2662397	SAMN13133865	8880330	8880330	7585	0	Terrestrial	Soil	soil
GCF_009650765.1_ASM965076v1	Streptomyces		SUK 48	2582831	SAMN11665303	8341671	8341671	7216	0	Host-associated	Plant	plant fruit
GCF_009739905.1_ASM973990v1	Streptomyces	ficellus	NRRL 8067	1977088	SAMN10516753	7078240	7078240	6305	0
GCF_009789635.1_ASM978963v1	Streptomyces		QHH-9511	2684468	SAMN13545208	7615276	7524079	6866	1	Host-associated	Plant	lichen
GCF_009796285.1_ASM979628v1	Streptomyces		T44	2686304	SAMN13560631	9735779	9735779	8837	0	Host-associated	Plant	plant
GCF_009832925.1_ASM983292v1	Streptomyces		Tu 2975	2676871	SAMN13341645	7623788	7623788	6793	0	Terrestrial	Soil	soil
GCF_009834105.1_ASM983410v1	Streptomyces		GF20	2692235	SAMN13679251	7311137	7311137	6237	0	Host-associated	Insect	gut of fungus-growing termite
GCF_009834125.1_ASM983412v1	Streptomyces		GS7	2692234	SAMN13679250	9067183	9067183	7822	0	Host-associated	Insect	gut of fungus-growing termite
GCF_009834145.1_ASM983414v1	Streptomyces		HF10	2692233	SAMN13679248	7906239	7814787	6929	1	Host-associated	Insect	gut of fungus-growing termite
GCF_009857135.1_ASM985713v1	Streptomyces		HM190	2695266	SAMN13716042	7762826	7762826	6543	0	Terrestrial	Soil	mangrove soil
GCF_009867075.1_ASM986707v1	Streptomyces		NHF165	2175864	SAMN09009548	8457300	8457300	6731	0	Aquatic	Marine	Deep sea
GCF_009936315.1_ASM993631v1	Streptomyces	antimycoticus	NBRC 100767	68175	SAMD00167088	11000615	11000615	9399	0	Terrestrial	Soil	soil
GCF_010384365.1_ASM1038436v1	Streptomyces		S4.7	2705439	SAMN13945026	7940295	7920066	6844	2	Terrestrial	Soil	rhizosphere
GCF_010523235.1_ASM1052323v1	Streptomyces		604F	1476754	SAMN08409127	7086150	6900059	6097	1	Aquatic	Sediment	sediment
GCF_010669165.1_ASM1066916v1	Streptomyces	aureoverticillatus	HN6	66871	SAMN14052186	9738430	9617533	8141	1	Terrestrial	Soil	soil
GCF_011006355.1_ASM1100635v1	Streptomyces	albus	CAS922	1888	SAMN14082737	8069210	8069210	6723	0	Host-associated	Plant	sunflower seed hulls
GCF_011650445.1_ASM1165044v1	Streptomyces		VN1	1821625	SAMN11026397	8341703	8341703	7231	0	Aquatic	Marine	Marine
GCF_011694815.1_ASM1169481v1	Streptomyces		QMT-12	2717324	SAMN14378433	7716784	7716784	6614	0	Terrestrial	Soil	soil
GCF_011820545.1_ASM1182054v1	Streptomyces		DSM 40868	2721173	SAMN14420264	9195693	9195693	8169	0	Terrestrial	Soil	soil
GCF_012044595.1_ASM1204459v1	Streptomyces	antibioticus	DSM 41481	1890	SAMN14467194	8473575	8473575	7582	0	Terrestrial	Soil	soil
GCF_012273515.1_ASM1227351v1	Streptomyces		RPA4-2	2721244	SAMN14450781	9856149	9856149	8639	0	Terrestrial	Soil	grain of soil from rhizosphere; principal root 4
GCF_012273535.1_ASM1227353v1	Streptomyces		RLB1-33	2721243	SAMN14450780	12127650	12127650	10901	0	Terrestrial	Soil	grain of soil from rhizosphere; lateral root 1
GCF_012275145.1_ASM1227514v1	Streptomyces		S1D4-11	2721246	SAMN14450783	12276515	12276515	11170	0	Terrestrial	Soil	grain of soil from rhizosphere; raw soil
GCF_013009255.1_ASM1300925v1	Streptomyces		Z423-1	2730915	SAMN14732752	9460473	9460473	8492	0	Terrestrial	Soil	soil
GCF_013046785.1_ASM1304678v1	Streptomyces		jing01	2726118	SAMN14810991	7815457	7815457	6823	0	Terrestrial	Soil	rhizosphere soil
GCF_013085465.1_ASM1308546v1	Streptomyces	cacaoi	H2S5	249586	SAMN14309748	10044300	10044300	8829	0	Terrestrial	Soil	moss soil
GCF_900236475.1_NRRL3882	Streptomyces	chartreusis	NRRL3882	1079985	SAMEA104372011	8983317	8983317	7918	0	Terrestrial	Soil	soil
GCF_900236505.1_NRRL3882	Streptomyces	chartreusis	NRRL3882	1079985	SAMEA104372071	8983317	8983317	7918	0	Terrestrial	Soil	soil

## Sheet: Table S2
Table S2. The numbers of CAZymes and CAZyme groups that each genome encoded.
	All CAZYmes	Glycoside Hydrolases	Glycosyl Transferases	Carbohydrate-Binding Modules	Carbohydrate Esterases	Auxiliary Activities	Polysaccharide Lyases
sum	44504	21943	11366	6370	4785	3483	1333
mean	217.09	107.04	55.44	31.07	23.34	16.99	6.5
std	58.96	39.93	10.84	17.05	6.26	4.53	5.12
min	121	44	28	2	9	5	0
median	201	98	56	30	23	17	6
max	381	232	81	93	44	27	24
coefficient of variation	0.272	0.373	0.196	0.549	0.268	0.266	0.788

## Sheet: Table S3
Table S3. The numbers of the BGCs and core enzymes encoded in each genome.
assembly	number_of_BGCs	number_of_core_proteins
GCF_000009765.2	35	86
GCF_000010605.1	38	111
GCF_000091305.1	34	71
GCF_000092385.1	52	172
GCF_000147815.2	48	152
GCF_000177195.2	22	47
GCF_000203835.1	29	63
GCF_000220705.2	24	62
GCF_000237305.1	40	95
GCF_000240165.1	38	92
GCF_000245355.1	40	97
GCF_000261345.2	31	59
GCF_000340845.1	39	96
GCF_000359525.1	23	62
GCF_000364805.1	28	56
GCF_000385945.1	34	72
GCF_000412265.2	31	93
GCF_000444875.1	36	111
GCF_000695235.1	38	95
GCF_000739105.1	27	56
GCF_000761215.1	25	54
GCF_000772045.1	26	51
GCF_000802245.2	30	59
GCF_000816025.1	43	125
GCF_000816465.3	31	60
GCF_000827005.1	40	122
GCF_000830005.1	32	74
GCF_000931445.1	35	107
GCF_000935185.3	36	95
GCF_000952035.2	36	93
GCF_000993785.3	21	57
GCF_001011035.1	29	99
GCF_001013905.1	36	82
GCF_001267885.1	27	64
GCF_001278075.1	26	121
GCF_001278095.1	39	103
GCF_001431765.1	22	59
GCF_001447075.1	35	85
GCF_001484565.1	36	76
GCF_001542625.1	51	153
GCF_001577385.1	22	59
GCF_001611795.1	28	58
GCF_001632865.1	27	68
GCF_001650215.1	40	126
GCF_001654495.1	28	71
GCF_001660045.1	20	28
GCF_001685355.1	36	66
GCF_001693675.1	35	77
GCF_001704195.1	22	66
GCF_001729485.1	28	65
GCF_001735805.1	35	113
GCF_001750785.1	29	65
GCF_001753425.1	39	120
GCF_001767375.1	33	73
GCF_001886595.1	31	64
GCF_001931635.1	32	73
GCF_001941845.1	27	69
GCF_001975025.1	37	136
GCF_001983975.1	48	150
GCF_001984445.1	26	65
GCF_002005225.1	30	116
GCF_002007685.1	29	58
GCF_002009175.1	30	85
GCF_002021875.1	53	145
GCF_002028385.1	40	78
GCF_002080455.1	38	73
GCF_002082175.1	33	69
GCF_002082195.1	30	68
GCF_002090335.1	25	68
GCF_002094995.1	34	89
GCF_002128305.1	29	70
GCF_002189675.2	30	75
GCF_002192455.1	41	108
GCF_002288075.1	18	32
GCF_002556545.1	41	117
GCF_002591335.1	47	164
GCF_002777535.1	21	53
GCF_002803845.1	32	91
GCF_002804165.1	31	82
GCF_002812405.1	49	168
GCF_002832675.1	26	61
GCF_002847285.1	28	93
GCF_002910725.2	21	59
GCF_002910775.2	25	82
GCF_002943895.1	23	52
GCF_002946835.1	25	53
GCF_003032475.1	35	83
GCF_003054555.1	28	59
GCF_003074055.1	20	33
GCF_003097515.1	29	80
GCF_003122365.1	27	70
GCF_003147545.1	28	61
GCF_003173275.1	34	140
GCF_003208035.1	25	58
GCF_003261055.1	33	71
GCF_003325375.1	23	53
GCF_003330845.1	31	64
GCF_003330865.1	26	78
GCF_003344445.1	33	58
GCF_003344965.1	30	85
GCF_003352445.1	31	86
GCF_003369795.1	22	54
GCF_003391135.1	44	130
GCF_003428925.1	20	58
GCF_003443735.1	27	50
GCF_003454755.1	38	80
GCF_003573485.1	36	111
GCF_003595235.1	24	39
GCF_003595545.1	51	140
GCF_003610995.1	30	70
GCF_003627815.1	35	81
GCF_003665435.1	23	60
GCF_003675325.1	31	96
GCF_003675345.1	39	122
GCF_003721495.1	37	102
GCF_003932715.1	35	110
GCF_003945505.1	23	63
GCF_003945525.1	22	54
GCF_003945545.1	30	92
GCF_003950035.1	27	77
GCF_003950055.1	26	49
GCF_003955715.1	31	54
GCF_003963535.1	35	76
GCF_003970715.1	42	95
GCF_003994375.1	34	133
GCF_003994395.1	33	78
GCF_004104485.1	35	109
GCF_004104505.1	26	53
GCF_004328625.1	23	52
GCF_004524875.1	28	56
GCF_004795715.1	30	55
GCF_005222485.1	33	78
GCF_005490965.1	33	73
GCF_005517195.1	23	39
GCF_005519465.1	44	104
GCF_006088715.1	53	176
GCF_006229535.1	46	121
GCF_006516935.1	25	58
GCF_006716135.1	33	74
GCF_006974005.1	47	161
GCF_007113405.2	38	64
GCF_007113425.2	39	67
GCF_007113505.2	36	64
GCF_007113525.2	36	65
GCF_007363395.1	45	123
GCF_007856155.1	29	94
GCF_008064995.1	31	98
GCF_008632955.1	18	29
GCF_008639045.1	30	62
GCF_008639165.1	31	64
GCF_008642275.1	26	58
GCF_008642295.1	26	58
GCF_008642315.1	34	83
GCF_008642335.1	31	64
GCF_008642355.1	31	66
GCF_008642375.1	30	71
GCF_008704395.1	27	91
GCF_008704425.1	30	64
GCF_008704445.1	24	56
GCF_008704495.1	39	145
GCF_008704515.1	24	52
GCF_008704535.1	35	75
GCF_008704555.1	27	66
GCF_008704575.1	24	43
GCF_008704655.1	43	117
GCF_008704715.1	37	90
GCF_008704795.1	47	145
GCF_008704855.1	35	82
GCF_008704935.1	23	56
GCF_008704995.1	22	51
GCF_008705135.1	37	74
GCF_008705255.1	29	61
GCF_008931305.1	27	59
GCF_009184865.1	29	81
GCF_009296025.1	36	98
GCF_009299385.1	24	54
GCF_009495655.1	32	59
GCF_009498275.1	24	52
GCF_009650765.1	36	115
GCF_009739905.1	27	60
GCF_009789635.1	23	37
GCF_009796285.1	29	60
GCF_009832925.1	22	53
GCF_009834105.1	24	65
GCF_009834125.1	37	80
GCF_009834145.1	34	84
GCF_009857135.1	25	65
GCF_009867075.1	30	76
GCF_009936315.1	49	122
GCF_010384365.1	29	102
GCF_010523235.1	25	74
GCF_010669165.1	40	109
GCF_011006355.1	29	79
GCF_011650445.1	33	89
GCF_011694815.1	23	49
GCF_011820545.1	44	95
GCF_012044595.1	27	50
GCF_012273515.1	27	60
GCF_012273535.1	32	67
GCF_012275145.1	36	61
GCF_013009255.1	35	70
GCF_013046785.1	23	58
GCF_013085465.1	32	78
GCF_900236475.1	30	60
GCF_900236505.1	30	60

## Sheet: Table S4
Table S4. The number of each BGC type encoded in each genome.
Assembly	total	NRPS	terpene	T1PKS	NRPS-like	siderophore	RiPP-like	butyrolactone	T3PKS	T2PKS	melanin	ectoine	other	lanthipeptide-class-iii	lanthipeptide-class-i	NAPAA	lassopeptide	PKS-like	LAP	thiopeptide	betalactone	hglE-KS	RRE-containing	ladderane	CDPS	lanthipeptide-class-ii	indole	arylpolyene	transAT-PKS	redox-cofactor	nucleoside	lanthipeptide-class-iv	amglyccycl	oligosaccharide	lanthipeptide-class-v	thioamide-NRP	phenazine	blactam	furan	linaridin	thioamitides	phosphonate	prodigiosin	transAT-PKS-like	guanidinotides	hserlactone	ranthipeptide	aminocoumarin	lipolanthine
GCF_000009765.2	35	5	7	9	5	4	2	2	1	2	2	1	1	1	0	1	3	4	0	0	0	1	0	1	0	0	0	1	0	0	0	0	0	0	0	0	0	0	0	0	0	0	0	0	0	0	0	0	0
GCF_000010605.1	38	11	7	8	7	2	2	1	2	0	3	1	1	2	1	0	0	2	2	1	1	0	1	1	0	1	0	1	1	0	0	1	1	0	0	0	0	0	0	2	0	0	0	0	0	0	0	0	0
GCF_000091305.1	34	5	8	5	1	4	3	2	1	1	2	1	0	3	1	2	0	1	1	0	1	0	0	0	0	0	1	0	0	0	0	0	0	0	0	0	0	0	0	1	0	0	0	0	0	0	0	0	0
GCF_000092385.1	52	15	7	19	9	3	3	1	0	2	0	1	0	1	1	1	1	5	1	1	0	2	1	1	0	2	0	1	2	1	1	0	0	1	0	0	0	0	1	0	2	0	0	0	0	0	1	0	0
GCF_000147815.2	48	7	7	15	5	3	2	2	0	1	0	1	0	0	3	1	2	1	0	0	2	2	1	2	0	1	1	1	1	1	0	0	0	0	0	0	0	0	0	0	0	0	0	0	0	1	0	0	0
GCF_000177195.2	22	6	6	3	1	1	1	2	0	3	1	1	0	1	0	0	0	3	1	0	0	0	0	0	0	1	0	0	0	0	0	0	0	0	0	0	0	0	0	0	0	0	0	0	0	0	0	0	0
GCF_000203835.1	29	4	6	4	1	3	2	2	3	2	1	1	1	1	2	0	0	1	0	0	0	1	0	0	0	0	1	0	0	0	0	0	0	0	0	1	0	0	1	0	0	0	1	0	0	0	0	0	0
GCF_000220705.2	24	2	4	1	4	3	3	0	1	1	0	1	0	2	2	0	1	1	1	1	1	0	2	0	0	0	0	0	0	0	0	0	1	0	0	0	0	0	0	0	0	0	0	0	0	0	0	0	0
GCF_000237305.1	40	8	8	9	2	2	2	5	2	0	0	1	0	1	2	3	1	0	1	1	0	2	0	0	3	0	0	0	1	0	0	0	0	0	0	0	0	1	0	0	1	0	0	0	0	0	1	0	0
GCF_000240165.1	38	8	8	9	2	2	2	3	2	0	0	1	0	1	2	3	1	0	1	1	0	2	0	0	3	0	0	0	1	0	0	0	0	0	0	0	0	1	0	0	1	0	0	0	0	0	1	0	0
GCF_000245355.1	40	9	6	4	4	4	4	3	3	2	1	1	1	0	1	1	1	0	1	1	0	0	2	1	0	1	0	0	0	2	0	0	1	0	1	1	1	0	1	0	0	0	0	0	0	0	0	0	0
GCF_000261345.2	31	8	7	4	2	2	2	1	2	0	1	3	1	2	0	0	1	0	1	1	0	0	1	1	0	1	0	1	0	0	0	1	0	0	0	0	0	0	0	0	0	0	0	0	0	0	0	0	0
GCF_000340845.1	39	9	6	4	4	4	4	3	3	2	1	1	1	0	1	1	1	0	1	1	0	0	1	1	0	1	0	0	0	2	0	0	1	0	1	1	1	0	1	0	0	0	0	0	0	0	0	0	0
GCF_000359525.1	23	7	4	5	3	2	4	0	1	0	0	1	0	1	0	0	0	1	1	1	0	0	1	0	0	1	0	0	0	0	0	0	0	0	0	0	0	0	0	0	0	0	0	0	0	0	0	0	0
GCF_000364805.1	28	7	7	3	1	2	4	2	1	2	1	2	0	1	0	0	0	2	0	0	0	0	0	0	0	1	0	0	0	0	0	0	0	0	0	0	0	2	0	0	0	0	0	0	0	0	0	0	0
GCF_000385945.1	34	9	5	4	4	2	2	1	2	1	1	2	0	2	1	0	1	1	1	1	1	0	0	0	0	1	0	1	1	0	0	0	0	0	0	0	0	0	0	0	0	0	0	0	0	0	0	0	0
GCF_000412265.2	31	3	8	7	2	3	1	3	1	1	1	0	1	3	4	1	1	0	1	1	0	1	0	0	0	1	0	1	1	0	1	0	0	0	0	0	0	0	0	0	0	0	0	0	0	0	0	0	0
GCF_000444875.1	36	8	6	6	0	3	4	0	1	2	2	1	2	0	0	2	2	1	0	1	0	1	2	1	0	0	0	0	2	1	0	2	0	1	0	2	0	0	0	0	0	0	0	0	0	0	0	0	0
GCF_000695235.1	38	6	3	7	9	2	2	5	1	2	0	1	0	1	3	4	1	1	1	0	0	0	1	0	3	0	0	0	1	0	1	0	0	1	1	0	0	0	0	0	0	0	0	1	0	0	0	0	0
GCF_000739105.1	27	4	7	3	1	3	2	1	3	2	1	1	1	1	1	0	0	0	0	0	0	1	0	0	0	0	1	0	0	0	0	0	0	0	0	1	0	0	0	0	0	0	1	0	0	0	0	0	0
GCF_000761215.1	25	3	5	1	2	3	2	1	0	3	2	1	1	0	0	0	2	0	1	1	1	1	0	0	0	0	0	0	0	0	0	0	1	0	0	0	0	0	0	0	0	0	0	0	0	0	0	0	0
GCF_000772045.1	26	4	6	2	2	3	3	1	2	2	1	1	0	1	1	0	0	0	0	0	0	0	1	0	0	0	1	0	0	0	0	0	0	0	0	0	1	0	0	0	0	0	1	0	0	0	0	0	0
GCF_000802245.2	30	4	4	5	6	3	2	1	2	1	2	1	0	1	0	0	0	0	2	1	1	1	0	1	0	1	0	0	0	0	1	0	0	0	1	0	0	0	0	0	0	0	0	0	0	0	0	0	0
GCF_000816025.1	43	9	7	10	7	2	3	4	3	2	0	1	1	2	2	2	1	0	1	1	2	1	1	0	2	1	0	1	1	0	0	0	0	0	0	0	0	0	0	1	0	0	0	0	0	0	0	0	0
GCF_000816465.3	31	4	4	5	6	3	2	2	2	1	2	1	0	1	0	0	0	0	2	1	1	1	0	1	0	1	0	0	0	0	1	0	0	0	1	0	0	0	0	0	0	0	0	0	0	0	0	0	0
GCF_000827005.1	40	5	5	9	8	2	2	3	0	1	2	1	2	2	2	1	1	3	1	1	3	1	0	1	0	0	0	3	0	0	1	0	1	0	0	0	1	0	0	0	0	0	0	0	0	0	0	0	0
GCF_000830005.1	32	5	6	4	3	3	2	5	0	3	1	1	1	2	0	1	0	0	1	1	0	0	1	0	1	1	0	0	0	0	0	3	1	0	0	0	0	0	0	0	1	0	0	0	0	0	0	0	0
GCF_000931445.1	35	6	7	9	5	3	5	1	3	2	1	1	1	0	0	0	1	1	1	0	1	0	0	0	0	0	0	0	2	0	0	0	0	1	1	0	0	0	0	0	0	0	0	0	1	0	0	0	0
GCF_000935185.3	36	6	3	7	9	2	2	5	1	2	0	1	0	1	1	5	1	1	1	0	0	0	1	0	3	0	0	0	1	0	1	0	0	1	1	0	0	0	0	0	0	0	0	1	0	0	0	0	0
GCF_000952035.2	36	5	6	4	2	3	2	2	1	3	1	1	1	1	3	0	4	0	0	1	0	0	0	1	2	0	0	0	1	1	0	1	0	1	0	0	0	0	0	0	0	0	0	0	0	0	0	0	0
GCF_000993785.3	21	7	4	5	2	2	0	2	1	1	0	1	1	0	2	1	1	0	1	1	0	0	1	0	0	0	0	0	0	0	0	0	0	0	0	0	0	0	0	2	0	0	0	0	0	0	0	0	0
GCF_001011035.1	29	4	8	4	2	3	1	0	5	2	0	1	6	0	1	0	0	2	2	1	0	0	1	0	1	0	1	0	1	0	0	0	0	0	1	0	1	0	0	0	0	0	0	0	1	0	0	0	0
GCF_001013905.1	36	4	8	9	5	3	3	1	4	1	1	1	1	0	0	0	3	1	1	0	2	0	0	0	1	0	0	0	1	0	0	0	1	0	0	0	0	0	0	0	0	0	0	0	0	0	0	0	0
GCF_001267885.1	27	4	8	4	0	3	2	3	0	3	1	1	0	1	1	0	0	0	0	0	0	0	0	0	0	0	1	0	0	0	0	0	0	1	0	0	0	0	1	0	0	0	0	0	0	0	0	0	0
GCF_001278075.1	26	5	5	3	0	2	2	0	1	3	1	5	0	1	0	1	1	6	2	2	0	1	0	0	0	0	0	0	2	0	0	0	0	2	1	0	0	0	0	0	0	0	0	0	0	0	0	0	0
GCF_001278095.1	39	13	6	4	3	2	2	2	2	1	2	2	1	2	1	0	1	2	2	2	1	0	0	0	0	1	0	1	1	0	0	0	1	0	0	1	0	0	0	0	0	0	0	0	0	0	0	0	1
GCF_001431765.1	22	8	5	4	4	2	3	0	1	0	0	1	0	1	0	0	0	0	1	1	0	0	1	0	0	1	0	0	0	0	0	0	0	0	0	0	0	0	0	0	0	0	0	0	0	0	0	0	0
GCF_001447075.1	35	8	6	4	4	3	6	3	3	1	1	1	1	0	1	1	0	0	0	0	0	0	0	1	0	1	0	0	0	2	0	0	1	0	1	1	0	0	1	0	0	0	0	0	0	0	0	0	0
GCF_001484565.1	36	5	5	2	0	3	4	3	2	2	2	1	2	1	0	1	2	0	1	1	1	0	1	0	3	0	1	0	0	0	0	0	0	0	0	0	0	0	1	0	0	0	1	0	1	0	0	0	0
GCF_001542625.1	51	10	8	13	5	5	6	1	1	2	2	1	4	1	1	2	3	2	2	2	1	2	1	2	1	1	0	0	0	2	1	2	0	1	0	0	0	0	0	0	0	3	0	0	0	0	0	0	0
GCF_001577385.1	22	8	5	4	4	2	3	0	1	0	0	1	0	1	0	0	0	0	1	1	0	0	1	0	0	1	0	0	0	0	0	0	0	0	0	0	0	0	0	0	0	0	0	0	0	0	0	0	0
GCF_001611795.1	28	5	6	2	1	3	2	2	2	1	2	1	0	1	0	1	0	0	1	1	1	0	0	0	0	0	1	0	0	0	0	0	0	0	0	0	0	0	0	0	0	0	0	0	0	0	0	0	0
GCF_001632865.1	27	4	8	3	0	3	4	3	0	3	1	1	0	1	1	0	0	0	0	0	0	0	0	0	0	0	1	0	0	0	0	0	0	1	0	0	0	0	1	0	0	0	0	0	0	0	0	0	0
GCF_001650215.1	40	9	7	14	7	3	2	2	0	1	0	1	2	0	1	1	0	2	0	0	0	1	1	1	0	0	0	1	2	1	0	0	0	0	0	0	0	0	0	0	0	0	0	0	0	0	0	0	0
GCF_001654495.1	28	6	7	3	2	2	3	1	1	1	1	1	0	1	2	2	0	1	1	1	0	1	0	0	0	0	0	0	0	0	0	1	0	0	0	0	0	0	0	0	0	1	0	0	0	0	0	0	0
GCF_001660045.1	20	2	6	0	1	3	2	0	1	1	1	1	2	1	0	0	0	0	0	0	0	0	0	0	0	0	1	0	0	0	0	0	0	0	0	0	0	0	0	0	0	0	0	0	0	0	0	0	0
GCF_001685355.1	36	5	6	5	2	4	2	3	1	1	2	1	1	2	0	2	0	0	0	0	0	0	0	2	0	0	0	0	0	0	0	0	1	0	2	0	0	0	0	0	0	0	0	0	0	0	0	0	0
GCF_001693675.1	35	10	7	6	2	3	2	3	1	1	2	1	1	1	2	0	0	1	1	0	0	0	0	0	0	0	2	0	0	1	1	0	1	0	0	0	0	3	0	0	0	0	0	0	0	0	1	0	0
GCF_001704195.1	22	8	5	4	3	2	3	2	1	1	0	2	0	1	0	0	0	0	1	1	0	0	1	0	0	1	0	0	1	0	0	0	0	0	0	0	0	0	0	0	0	0	0	0	0	0	0	0	0
GCF_001729485.1	28	8	6	4	5	2	3	2	1	1	1	1	2	2	0	0	2	0	1	1	1	0	0	0	0	0	0	0	0	0	1	0	0	0	0	0	0	0	0	0	0	0	0	0	0	0	0	0	0
GCF_001735805.1	35	5	8	9	4	4	3	1	2	1	2	1	1	1	1	3	2	0	0	1	0	0	0	1	1	0	0	1	0	3	1	0	0	0	0	0	0	0	0	0	0	0	0	0	0	0	0	2	0
GCF_001750785.1	29	4	6	1	7	2	2	1	1	0	1	1	0	0	1	0	2	0	1	1	1	0	1	0	1	1	1	0	0	0	0	0	1	0	0	1	0	0	0	0	0	0	0	0	0	0	0	0	0
GCF_001753425.1	39	5	5	8	8	2	2	3	0	1	2	1	2	2	2	1	1	3	1	1	3	1	0	1	0	0	0	3	0	0	1	0	1	0	0	0	0	0	0	0	0	0	0	0	0	0	0	0	0
GCF_001767375.1	33	9	7	6	6	3	2	0	3	1	1	1	0	0	0	0	1	1	1	1	1	0	0	0	0	1	1	0	0	0	1	0	2	0	0	0	0	0	0	0	0	0	0	0	0	0	0	0	0
GCF_001886595.1	31	5	5	1	4	3	2	3	3	2	2	1	1	1	0	1	1	0	1	1	0	0	1	1	1	1	1	0	0	0	0	1	0	0	0	1	0	0	0	0	0	0	0	0	0	0	0	0	0
GCF_001931635.1	32	9	5	6	6	3	2	1	2	0	1	1	0	2	0	0	1	0	1	1	0	0	0	0	0	1	0	0	0	0	1	0	0	1	0	1	0	0	0	0	0	0	0	0	0	0	0	0	0
GCF_001941845.1	27	6	5	4	3	3	4	1	1	2	1	2	0	1	1	1	0	0	1	1	0	1	1	1	1	0	0	1	0	0	0	0	0	0	1	0	0	0	0	0	0	1	0	0	0	0	0	0	0
GCF_001975025.1	37	15	8	10	5	1	4	5	4	0	1	1	2	0	1	0	1	2	0	0	1	0	0	1	1	0	2	0	1	0	1	0	0	0	1	1	0	0	0	0	0	0	1	1	0	0	0	0	0
GCF_001983975.1	48	6	8	19	7	3	2	1	1	1	0	1	0	0	1	1	1	1	0	0	3	1	1	2	0	1	1	1	0	1	1	0	0	0	0	0	0	0	0	0	0	0	0	0	0	1	0	0	0
GCF_001984445.1	26	6	6	4	5	2	3	2	1	1	1	1	2	2	0	0	2	0	1	1	1	0	1	0	0	0	0	0	0	0	0	0	0	0	0	0	0	0	0	0	0	0	0	0	0	0	0	0	0
GCF_002005225.1	30	8	6	8	5	3	3	2	1	3	1	1	2	2	2	0	1	1	0	0	0	0	0	0	0	0	1	0	1	0	0	0	0	0	1	0	0	0	0	0	0	0	0	0	0	0	0	0	0
GCF_002007685.1	29	6	6	4	5	3	2	2	1	1	1	0	1	3	0	1	1	0	0	0	0	0	0	0	1	0	0	0	0	0	1	0	0	0	0	0	0	0	0	0	0	0	0	0	0	0	0	0	1
GCF_002009175.1	30	8	7	4	5	2	3	2	3	0	1	1	2	1	0	0	0	1	1	1	0	2	0	0	0	0	0	0	0	0	0	0	0	0	1	1	1	0	0	1	0	0	0	0	0	0	0	0	0
GCF_002021875.1	53	8	10	14	7	3	2	1	0	1	0	1	0	0	2	2	0	1	0	0	4	2	1	3	1	0	1	2	0	1	0	0	0	0	0	0	0	0	0	0	0	0	0	0	0	1	0	1	0
GCF_002028385.1	40	8	8	7	5	3	2	3	1	1	1	2	1	2	0	1	0	0	1	1	1	1	0	1	1	1	0	1	0	0	1	0	0	0	0	0	0	0	0	0	0	1	0	0	0	0	0	0	0
GCF_002080455.1	38	7	6	7	5	3	2	4	1	1	1	2	1	2	0	1	0	0	1	1	0	1	0	1	1	0	0	1	0	0	0	1	0	0	0	0	0	0	0	0	0	1	0	0	0	0	0	0	0
GCF_002082175.1	33	9	4	3	3	2	1	2	2	1	2	2	2	2	1	0	1	0	2	1	0	0	0	1	0	1	0	1	0	0	0	0	0	0	0	0	0	0	0	0	0	1	0	0	0	0	0	0	0
GCF_002082195.1	30	1	9	2	3	5	5	1	1	1	0	1	1	0	2	1	3	0	0	0	0	1	0	0	2	0	0	0	0	0	0	1	0	0	0	0	0	0	0	0	0	0	0	0	0	0	1	0	0
GCF_002090335.1	25	7	5	3	6	2	3	2	1	1	1	1	3	2	0	0	2	0	1	1	1	0	0	0	0	0	0	0	1	0	1	0	0	0	0	0	0	0	0	0	0	0	0	0	0	0	0	0	0
GCF_002094995.1	34	11	5	5	3	2	2	2	2	1	1	3	0	2	0	0	1	1	2	2	1	0	1	0	0	1	0	1	1	0	0	0	0	0	0	1	0	0	0	1	0	0	0	0	0	0	0	0	0
GCF_002128305.1	29	2	6	7	1	2	1	1	1	1	1	1	0	1	2	0	1	2	1	1	0	1	1	0	0	0	1	0	0	0	0	0	0	0	0	0	1	0	0	0	0	0	0	0	0	0	0	0	0
GCF_002189675.2	30	7	5	6	4	2	1	2	2	0	2	1	3	1	0	1	0	1	0	0	0	0	0	1	0	0	0	1	0	1	0	0	0	0	0	0	0	0	0	0	1	1	1	0	0	0	0	0	0
GCF_002192455.1	41	11	9	12	5	4	1	2	2	2	2	2	4	1	0	0	1	1	1	1	0	0	1	0	2	0	1	2	1	0	1	2	0	0	0	1	0	0	0	0	0	0	0	0	0	0	0	0	0
GCF_002288075.1	18	6	4	3	0	1	1	1	1	0	1	1	0	1	0	0	0	0	0	0	0	1	1	1	0	0	0	0	0	0	0	0	0	0	0	0	0	0	0	0	0	0	0	0	0	0	0	0	0
GCF_002556545.1	41	14	6	8	5	2	2	1	5	1	1	1	1	1	4	0	1	0	4	1	0	0	1	2	1	0	0	0	0	0	0	0	1	1	0	0	0	1	1	0	0	0	0	0	0	0	0	0	0
GCF_002591335.1	47	13	8	17	9	3	2	2	1	1	0	1	0	0	1	0	1	1	0	0	4	1	1	3	0	1	1	2	0	1	0	0	0	0	0	0	0	0	0	0	0	0	0	0	0	1	0	1	0
GCF_002777535.1	21	2	4	4	4	2	2	0	1	2	1	1	1	0	1	1	1	1	0	0	0	1	0	1	0	0	0	1	0	0	0	0	0	0	0	0	0	0	0	1	0	0	0	0	0	0	0	0	0
GCF_002803845.1	32	7	4	3	7	3	2	2	1	3	4	0	1	0	0	1	1	0	2	2	0	0	0	1	1	0	0	0	0	0	0	1	0	0	2	0	0	0	0	0	0	0	0	0	0	0	0	0	0
GCF_002804165.1	31	9	5	4	3	2	2	2	2	1	2	2	0	1	0	0	1	1	2	2	1	0	0	0	0	1	0	1	1	0	0	0	0	0	0	1	0	0	0	0	0	0	0	0	0	0	0	0	0
GCF_002812405.1	49	13	8	18	9	3	2	2	2	1	0	1	0	0	1	1	0	1	0	0	3	1	1	3	0	1	1	2	0	1	1	0	0	0	0	0	0	0	0	0	1	0	0	0	0	1	0	1	0
GCF_002832675.1	26	3	6	4	5	2	2	2	2	1	1	2	0	1	0	0	1	0	0	0	0	0	0	0	0	2	0	0	1	0	1	0	0	1	0	0	0	0	0	0	0	0	0	0	0	0	0	0	0
GCF_002847285.1	28	4	7	4	1	3	1	0	4	2	0	1	7	1	1	0	0	2	1	1	0	0	1	0	1	0	0	0	1	0	0	0	0	0	0	0	1	0	1	2	0	0	0	0	0	0	0	0	0
GCF_002910725.2	21	8	5	4	3	2	3	0	1	0	0	1	0	1	0	0	0	0	1	1	0	0	1	0	0	1	0	0	0	0	0	0	0	0	0	0	0	0	0	0	0	0	0	0	0	0	0	0	0
GCF_002910775.2	25	8	6	6	2	1	2	1	0	2	1	1	0	2	1	0	1	2	1	1	0	1	0	0	0	1	0	0	0	0	0	0	0	1	0	0	0	0	0	0	0	0	0	0	0	0	0	0	0
GCF_002943895.1	23	7	7	3	0	2	1	2	0	2	2	1	0	0	0	0	0	0	0	0	0	0	1	0	0	0	0	0	0	0	0	0	0	1	0	0	1	0	1	0	1	0	0	0	0	0	0	0	0
GCF_002946835.1	25	3	4	3	2	3	2	1	1	2	0	1	2	0	2	3	0	0	0	0	0	0	0	0	1	0	0	0	0	1	0	0	0	1	0	0	0	0	0	1	0	0	0	0	0	0	0	0	0
GCF_003032475.1	35	6	6	6	2	3	3	1	1	2	2	2	1	1	2	1	0	2	1	0	1	1	0	0	0	0	1	0	1	1	0	1	0	1	0	0	0	0	0	0	0	0	0	0	0	0	0	0	0
GCF_003054555.1	28	4	6	4	3	3	2	0	1	2	2	1	4	0	0	1	0	0	0	1	0	0	1	0	1	0	0	1	0	0	0	0	0	1	0	0	0	0	0	0	0	0	0	0	0	0	0	0	0
GCF_003074055.1	20	3	6	1	1	3	2	2	1	2	2	1	0	0	0	0	0	0	0	0	0	0	0	0	0	0	0	0	0	0	0	0	0	0	0	0	0	0	0	0	0	0	0	0	0	0	0	0	0
GCF_003097515.1	29	4	4	6	3	3	3	2	1	2	1	1	1	0	1	1	0	0	2	2	1	1	0	0	0	0	0	0	0	0	0	0	0	1	1	0	0	0	0	1	0	0	0	0	0	0	0	0	0
GCF_003122365.1	27	2	4	2	5	3	3	3	1	2	1	1	0	1	2	1	0	0	2	2	1	1	1	1	0	0	1	1	0	0	0	0	0	0	0	0	0	0	0	0	0	0	0	0	0	0	0	0	0
GCF_003147545.1	28	8	6	5	2	2	2	2	2	0	1	2	1	2	0	0	1	0	1	1	0	0	0	0	0	1	0	0	0	0	0	1	0	0	0	0	0	0	0	0	0	0	0	0	0	0	0	0	0
GCF_003173275.1	34	6	5	6	5	3	3	4	2	1	1	1	1	1	1	2	3	2	2	2	1	2	1	0	1	0	0	0	1	0	0	0	0	1	0	0	1	1	0	0	1	0	0	0	0	0	0	0	0
GCF_003208035.1	25	2	4	3	0	3	3	4	1	2	2	1	1	1	0	0	1	1	1	1	0	0	1	0	0	0	1	1	0	0	0	0	0	0	0	0	0	1	1	0	0	0	0	0	0	0	0	0	0
GCF_003261055.1	33	8	6	4	1	3	4	1	1	1	2	1	0	0	1	2	0	0	1	1	1	0	1	0	0	0	1	1	0	0	0	1	0	0	0	0	0	0	0	0	1	0	0	0	0	0	0	0	0
GCF_003325375.1	23	3	7	4	3	3	1	1	1	0	1	1	0	0	1	0	0	0	1	1	0	1	1	0	1	1	0	0	0	0	0	1	1	0	0	0	0	0	0	0	0	0	0	0	0	0	0	0	0
GCF_003330845.1	31	6	8	6	3	3	2	1	1	2	2	1	1	2	0	1	2	0	0	0	0	0	0	0	0	0	0	0	0	0	0	0	1	1	0	0	0	0	0	0	0	1	0	0	0	0	0	0	0
GCF_003330865.1	26	10	5	6	3	2	3	1	1	1	0	1	1	0	0	2	0	1	0	0	0	1	0	1	0	1	1	1	0	0	0	0	0	0	0	0	0	0	0	0	0	1	1	0	0	0	0	1	0
GCF_003344445.1	33	4	6	2	2	4	1	3	1	1	2	1	1	2	0	2	0	0	0	0	0	0	0	2	0	0	0	0	0	0	0	0	1	0	2	0	0	0	0	0	0	0	0	0	0	0	0	0	1
GCF_003344965.1	30	8	6	6	3	3	1	2	4	0	1	0	1	1	2	1	1	1	0	0	0	2	1	0	0	0	1	0	1	0	0	1	0	0	0	0	0	0	0	0	0	0	1	0	0	0	0	0	0
GCF_003352445.1	31	9	5	4	3	2	2	2	2	1	2	2	0	2	0	0	1	1	2	2	1	0	0	0	0	1	0	1	1	0	0	0	0	0	0	1	0	0	0	0	0	0	0	0	0	0	0	0	1
GCF_003369795.1	22	5	4	3	1	3	3	3	4	3	1	1	0	0	0	0	0	0	0	0	0	0	0	1	0	0	1	1	0	0	0	0	0	0	0	1	0	0	0	0	0	0	0	0	0	0	0	0	0
GCF_003391135.1	44	13	11	12	9	3	2	3	3	1	2	1	0	1	0	2	4	2	0	0	0	4	0	0	0	0	2	0	1	1	0	1	2	0	0	0	0	2	0	0	0	0	0	0	0	0	1	0	0
GCF_003428925.1	20	9	5	6	4	2	3	0	2	0	0	1	0	1	0	0	0	0	0	0	1	0	0	0	0	1	0	0	0	0	0	0	0	0	0	0	0	0	0	0	0	0	0	0	0	0	0	0	0
GCF_003443735.1	27	2	6	2	2	3	2	2	2	2	2	1	1	1	0	2	1	0	0	0	1	0	1	0	1	0	0	0	0	0	0	0	1	0	0	0	1	0	0	0	0	1	0	0	0	1	0	0	0
GCF_003454755.1	38	10	7	6	2	3	3	3	1	1	3	1	1	1	2	0	0	1	1	0	0	0	0	0	0	0	2	0	0	1	1	0	1	0	1	0	0	3	0	0	0	0	0	0	0	0	1	0	0
GCF_003573485.1	36	13	7	8	5	1	4	4	4	0	1	1	2	0	1	0	1	1	0	0	0	0	0	1	1	0	2	0	1	0	0	0	0	0	1	1	0	0	0	0	0	0	1	1	0	0	0	0	0
GCF_003595235.1	24	1	6	3	0	3	3	1	1	2	2	1	0	1	0	1	1	0	0	0	0	0	0	0	1	0	1	0	0	0	0	0	0	0	0	0	0	0	1	0	0	0	0	0	0	0	0	0	0
GCF_003595545.1	51	9	10	14	6	3	2	1	0	1	0	1	0	0	3	2	0	1	0	0	1	2	1	3	0	0	1	2	0	1	1	0	0	0	0	0	0	0	0	0	0	0	0	0	0	1	0	0	0
GCF_003610995.1	30	8	4	2	3	2	2	1	2	1	1	2	0	2	0	0	1	1	1	1	1	0	0	0	0	1	0	1	0	0	1	0	0	1	0	0	0	0	0	0	0	0	0	0	0	0	0	0	0
GCF_003627815.1	35	7	6	2	5	2	4	2	3	1	2	1	2	0	0	1	0	2	0	1	3	1	2	2	1	2	0	0	0	0	0	2	0	1	0	0	1	0	1	1	0	0	0	0	0	0	0	0	0
GCF_003665435.1	23	6	4	3	4	3	2	1	0	1	1	1	1	1	2	0	0	2	0	0	1	1	0	1	0	1	0	0	1	0	0	0	0	0	0	0	0	0	0	0	0	0	0	0	0	0	0	0	0
GCF_003675325.1	31	9	7	4	6	3	3	2	1	2	2	3	1	0	2	1	0	0	0	0	1	0	0	1	0	1	0	0	0	0	0	1	0	0	0	1	0	0	0	0	0	0	0	0	0	0	0	0	0
GCF_003675345.1	39	5	5	8	8	2	2	3	0	1	2	1	2	2	2	1	1	3	1	1	3	1	0	1	0	0	0	3	0	0	1	0	1	0	0	0	0	0	0	0	0	0	0	0	0	0	0	0	0
GCF_003721495.1	37	5	7	7	6	3	1	4	1	1	1	1	2	3	4	1	0	1	1	1	0	1	0	0	1	1	0	1	1	0	1	0	0	0	1	0	0	0	0	0	2	0	0	0	0	0	0	0	0
GCF_003932715.1	35	8	9	9	0	3	1	1	2	2	2	2	3	1	4	1	0	0	0	2	0	0	0	1	0	0	0	0	0	0	0	0	0	1	0	0	0	0	0	0	1	1	0	0	0	0	0	0	0
GCF_003945505.1	23	2	7	2	0	3	1	0	3	2	0	1	6	1	2	0	0	0	1	1	0	0	1	0	1	0	1	0	1	0	0	0	0	0	0	0	1	0	0	1	0	0	0	0	0	0	0	0	0
GCF_003945525.1	22	5	7	3	1	3	2	1	3	1	1	1	1	0	0	0	0	0	0	0	0	0	0	0	0	0	0	0	0	0	0	0	0	0	1	0	0	0	0	0	0	0	1	0	0	0	0	0	0
GCF_003945545.1	30	11	6	4	3	2	2	1	3	1	1	1	3	0	0	0	4	1	1	0	0	1	1	1	0	0	0	1	0	1	0	0	0	1	1	0	0	0	0	0	0	1	0	0	0	0	0	0	0
GCF_003950035.1	27	2	4	2	4	3	2	4	0	2	3	0	1	3	1	1	0	0	1	2	0	0	0	1	1	1	0	0	0	0	0	1	0	0	1	0	0	0	0	1	0	0	0	0	0	0	0	0	0
GCF_003950055.1	26	4	5	2	3	3	2	1	2	1	1	1	0	1	0	0	0	1	0	0	1	1	1	0	0	0	1	0	0	0	0	0	0	0	0	0	1	0	0	0	0	0	1	0	0	0	0	0	0
GCF_003955715.1	31	3	6	4	1	4	3	3	2	2	2	2	1	1	2	1	0	0	0	0	0	0	1	0	0	1	0	0	0	0	0	0	0	0	0	0	1	0	1	0	0	0	0	0	0	0	0	0	0
GCF_003963535.1	35	8	4	8	3	4	2	4	0	3	2	1	0	2	0	2	2	1	0	0	0	0	0	0	1	0	0	0	0	0	0	0	2	0	1	0	0	0	0	0	0	0	0	0	0	0	0	0	0
GCF_003970715.1	42	5	12	9	3	2	2	4	3	1	1	1	0	2	2	2	3	1	0	0	0	3	0	0	0	0	2	0	0	1	0	3	1	0	0	0	0	0	0	0	0	0	0	0	0	0	0	0	0
GCF_003994375.1	34	5	5	4	5	3	3	4	1	1	1	1	1	2	2	2	2	1	2	2	0	1	0	0	1	0	1	0	1	0	1	0	1	1	0	0	0	1	0	0	1	0	0	0	0	0	0	0	0
GCF_003994395.1	33	5	5	3	9	3	3	1	1	2	1	2	0	2	1	1	0	3	0	0	1	1	2	1	0	1	0	0	0	0	1	0	0	0	0	0	0	0	0	0	0	1	0	0	0	0	0	0	1
GCF_004104485.1	35	12	6	10	4	3	2	0	1	1	1	2	3	1	1	1	1	2	1	1	2	1	1	0	0	1	0	0	0	0	0	1	0	0	0	0	0	0	1	0	0	0	0	1	0	0	0	0	0
GCF_004104505.1	26	1	5	2	2	3	3	2	2	2	1	1	0	1	2	2	0	2	0	0	0	0	1	0	0	0	0	0	0	1	0	0	0	1	0	0	0	0	0	0	0	0	0	0	0	0	0	0	0
GCF_004328625.1	23	5	3	2	1	3	2	1	3	1	1	1	1	0	0	1	0	0	1	1	0	0	0	1	0	0	0	0	0	0	0	0	0	0	0	0	1	0	0	0	0	1	0	0	0	0	0	0	0
GCF_004524875.1	28	6	7	3	1	2	4	1	1	2	1	3	0	1	0	0	0	2	0	0	0	0	0	0	0	1	0	0	0	0	0	0	0	0	0	0	0	2	0	0	1	0	0	0	0	0	0	0	0
GCF_004795715.1	30	3	7	3	2	3	2	0	1	1	1	1	0	2	2	0	0	0	0	0	0	1	0	0	0	0	2	0	1	0	0	0	0	0	1	0	0	0	0	0	0	0	0	0	0	0	0	0	0
GCF_005222485.1	33	5	5	3	9	3	3	1	1	2	1	2	0	2	1	1	0	3	0	0	1	1	2	1	0	1	0	0	0	0	1	0	0	0	0	0	0	0	0	0	0	1	0	0	0	0	0	0	1
GCF_005490965.1	33	3	7	7	3	3	2	2	1	3	1	1	0	2	1	0	0	0	0	0	0	1	0	0	0	0	2	0	0	0	0	0	0	0	1	0	0	0	0	0	0	0	0	0	0	0	0	0	0
GCF_005517195.1	23	2	4	0	3	3	1	3	2	1	2	2	1	0	0	0	1	0	0	0	0	0	1	0	1	0	1	0	0	0	0	0	0	0	0	0	0	0	0	0	1	0	0	0	0	0	0	0	0
GCF_005519465.1	44	13	12	8	7	3	2	3	1	1	2	2	1	1	2	0	1	1	1	0	0	0	0	0	0	0	2	0	0	1	1	1	1	0	0	0	0	3	0	0	0	0	0	0	0	0	1	0	0
GCF_006088715.1	53	17	12	13	6	1	4	3	5	0	2	1	3	3	3	0	2	1	0	0	0	0	0	1	1	1	1	0	2	1	0	0	1	0	0	0	0	3	0	0	0	0	1	0	0	0	0	0	0
GCF_006229535.1	46	20	8	9	10	3	1	3	0	1	1	1	3	3	1	2	2	1	0	0	1	0	0	0	0	0	1	2	0	0	2	0	0	1	0	1	0	0	0	0	0	1	0	0	0	0	0	0	0
GCF_006516935.1	25	3	6	4	1	3	2	2	0	3	2	1	1	1	0	1	0	0	0	0	0	0	0	1	1	0	0	1	0	0	0	0	0	0	0	1	0	0	1	0	0	0	0	0	0	0	0	0	0
GCF_006716135.1	33	5	5	7	3	3	2	1	0	1	1	1	0	0	1	0	3	1	1	0	1	1	1	1	1	1	0	0	0	0	0	0	1	0	0	0	1	0	1	0	0	0	0	0	0	0	0	0	0
GCF_006974005.1	47	13	8	16	9	3	2	2	1	1	0	1	0	0	1	0	1	1	0	0	4	1	1	3	0	1	1	2	0	1	0	0	0	0	0	0	0	0	0	0	0	0	0	0	0	1	0	1	0
GCF_007113405.2	38	4	6	4	3	3	4	3	2	2	1	1	2	1	0	4	1	0	0	0	0	1	1	1	1	1	1	1	0	1	0	0	0	0	0	0	0	0	0	0	0	0	0	0	1	0	0	0	0
GCF_007113425.2	39	4	6	4	3	3	4	3	2	2	1	1	2	1	1	4	1	0	0	0	0	1	1	1	1	1	1	1	0	1	0	0	0	0	0	0	0	0	0	0	0	0	0	0	1	0	0	0	0
GCF_007113505.2	36	4	6	4	3	3	4	2	2	2	1	1	2	1	0	4	1	0	0	0	0	1	1	1	0	1	1	1	0	1	1	0	0	0	0	0	0	0	0	0	0	0	0	0	1	0	0	0	0
GCF_007113525.2	36	4	6	4	3	3	4	2	2	2	1	1	2	1	0	4	1	0	0	0	0	1	1	1	0	1	1	1	0	1	1	0	0	0	0	0	0	0	0	0	0	0	0	0	1	0	0	0	0
GCF_007363395.1	45	16	10	8	6	1	4	1	3	0	2	1	2	1	1	0	2	1	0	0	0	0	0	0	1	1	0	0	1	1	0	0	1	0	0	0	0	0	0	0	0	1	1	0	0	0	0	0	0
GCF_007856155.1	29	5	10	7	1	3	1	0	3	1	2	3	5	1	1	1	2	0	0	1	0	0	0	1	0	0	0	0	0	0	0	1	0	0	0	0	2	0	0	0	0	0	0	0	0	0	0	0	0
GCF_008064995.1	31	10	5	9	6	4	2	1	1	1	1	2	2	0	1	1	0	1	1	1	1	1	1	0	0	0	0	0	0	0	0	1	0	0	0	0	0	0	0	0	0	0	0	1	0	0	0	0	0
GCF_008632955.1	18	2	5	1	1	2	2	0	1	1	0	1	0	1	1	0	0	1	0	0	0	1	0	0	0	0	0	0	0	0	0	0	0	0	0	0	1	0	0	0	0	0	0	0	0	0	0	0	0
GCF_008639045.1	30	5	5	1	4	3	2	3	3	2	2	1	1	1	0	1	0	0	1	1	0	0	1	1	1	1	1	0	0	0	0	1	0	0	0	1	0	0	0	0	0	0	0	0	0	0	0	0	0
GCF_008639165.1	31	5	5	1	4	3	2	3	3	2	2	1	1	1	0	1	1	0	1	1	0	0	1	1	1	1	1	0	0	0	0	1	0	0	0	1	0	0	0	0	0	0	0	0	0	0	0	0	0
GCF_008642275.1	26	7	5	3	3	3	1	1	2	1	1	1	0	1	0	1	0	2	0	0	0	1	0	0	1	0	0	0	0	0	0	1	0	0	0	0	0	0	0	0	0	0	0	0	0	0	0	0	0
GCF_008642295.1	26	7	5	1	2	2	2	1	0	1	1	0	3	2	0	1	0	0	1	1	0	1	0	0	2	1	1	0	1	0	0	0	0	0	0	0	0	0	0	0	1	0	0	0	0	0	0	0	0
GCF_008642315.1	34	9	7	5	3	1	3	2	5	1	1	2	3	1	2	0	1	1	0	0	0	0	0	0	1	0	0	0	0	0	0	0	1	0	0	0	1	0	0	0	0	0	0	0	0	0	0	0	0
GCF_008642335.1	31	5	7	4	2	1	3	2	6	1	1	2	3	1	0	0	0	1	0	0	0	0	0	0	1	0	0	0	0	0	0	0	1	0	0	0	2	0	0	0	0	0	0	0	0	0	0	0	0
GCF_008642355.1	31	7	7	3	3	1	3	2	6	1	1	2	3	1	0	0	0	1	0	0	0	0	0	0	0	0	0	0	0	0	0	0	1	0	0	0	2	0	0	0	0	0	0	0	0	0	0	0	0
GCF_008642375.1	30	3	5	5	3	2	2	1	2	1	2	1	1	0	0	1	0	1	1	1	1	0	2	0	1	2	1	0	0	0	0	2	0	1	0	0	0	0	0	0	0	0	0	1	0	0	0	0	0
GCF_008704395.1	27	11	5	5	3	2	4	1	2	0	1	1	2	0	0	0	3	0	1	0	1	0	0	3	0	0	0	1	0	1	1	0	0	0	1	0	0	0	0	0	0	1	0	0	0	0	0	0	0
GCF_008704425.1	30	4	6	1	6	2	2	1	1	0	1	1	0	0	1	0	2	1	1	1	1	0	1	0	1	1	1	0	0	0	0	0	1	0	0	1	0	0	0	0	0	0	0	0	0	0	0	0	0
GCF_008704445.1	24	6	5	6	3	2	1	0	1	1	1	1	1	0	1	1	1	0	0	0	1	0	0	0	0	0	0	0	0	1	0	0	0	0	0	0	0	0	0	0	0	0	0	0	0	0	0	0	0
GCF_008704495.1	39	13	5	8	6	2	2	1	6	3	1	1	3	1	3	0	2	2	3	1	0	0	0	1	1	0	0	0	1	1	0	0	2	2	0	0	0	1	1	0	0	0	0	0	0	0	0	0	0
GCF_008704515.1	24	3	5	2	2	3	2	0	1	1	1	1	0	1	2	0	1	0	0	0	0	1	0	1	0	1	0	1	0	0	0	0	1	0	0	0	0	0	1	0	0	0	0	0	1	0	0	0	0
GCF_008704535.1	35	7	6	3	3	2	2	4	1	1	1	2	1	1	1	1	0	0	2	1	0	1	1	1	3	0	0	0	0	0	0	1	1	0	0	0	0	0	1	0	0	0	0	0	0	0	0	0	0
GCF_008704555.1	27	5	6	3	1	1	1	5	0	2	1	1	0	2	1	0	0	3	1	1	3	0	1	0	0	1	0	1	0	0	0	0	0	0	0	0	0	0	0	1	0	0	0	0	0	0	0	0	0
GCF_008704575.1	24	5	4	2	2	3	2	1	2	2	3	1	0	0	0	1	1	1	0	0	0	1	1	0	0	0	1	0	0	0	0	0	0	0	0	0	0	0	0	0	0	0	0	0	0	0	0	0	0
GCF_008704655.1	43	19	8	7	9	3	1	3	0	1	1	1	3	3	1	2	2	1	0	0	1	0	0	0	0	0	1	2	0	0	2	0	0	1	0	1	0	0	0	0	0	1	0	0	0	0	0	0	0
GCF_008704715.1	37	7	6	7	1	4	2	2	1	3	2	1	0	2	0	2	0	1	0	0	1	0	0	2	1	0	2	0	0	2	0	0	0	0	0	1	0	0	0	0	1	0	0	0	0	0	0	0	0
GCF_008704795.1	47	17	8	11	5	1	3	3	3	1	2	1	2	1	1	0	1	3	0	0	0	0	0	1	1	1	0	1	3	1	0	1	1	0	0	0	0	1	0	0	0	0	1	0	0	0	0	0	0
GCF_008704855.1	35	8	8	5	4	3	3	3	1	3	1	1	1	1	1	1	1	0	1	1	1	1	0	0	1	0	0	1	0	0	0	0	0	0	0	0	0	0	0	0	0	0	0	0	0	0	0	0	0
GCF_008704935.1	23	3	9	2	2	3	1	1	2	0	1	0	0	1	1	1	1	0	1	1	0	1	1	0	1	1	0	0	0	0	0	1	0	0	0	0	0	1	0	1	0	0	0	0	0	0	0	0	0
GCF_008704995.1	22	5	4	1	1	3	2	1	2	2	0	1	0	0	1	2	1	0	0	0	0	0	0	1	0	0	0	1	0	0	1	0	1	1	0	0	0	0	0	0	0	0	0	0	0	0	0	0	0
GCF_008705135.1	37	7	9	8	3	4	2	4	2	2	2	1	2	1	1	2	2	1	0	1	0	0	0	0	0	0	0	0	1	0	0	0	0	0	0	0	0	0	0	1	0	0	0	0	0	0	0	0	0
GCF_008705255.1	29	5	5	1	4	3	2	3	2	1	2	1	1	1	0	1	1	0	1	1	0	0	1	1	1	1	1	0	0	0	0	1	0	0	0	1	0	0	0	0	0	0	0	0	0	0	0	0	0
GCF_008931305.1	27	4	5	4	1	3	2	1	3	2	1	1	1	1	2	0	0	1	0	0	0	1	0	0	0	0	1	0	0	0	0	0	0	0	0	1	0	0	0	0	0	0	1	0	0	0	0	0	0
GCF_009184865.1	29	4	6	4	3	3	2	1	0	1	2	1	1	0	2	2	0	0	0	0	1	1	0	0	0	0	2	0	0	1	0	0	0	1	0	0	0	0	0	1	0	0	0	1	0	0	0	0	0
GCF_009296025.1	36	12	5	5	2	2	2	1	2	2	1	1	1	1	3	0	3	2	0	0	0	0	0	0	4	0	1	0	0	0	2	1	0	1	1	0	0	0	1	0	0	0	0	0	0	0	0	0	0
GCF_009299385.1	24	7	7	3	0	2	1	2	0	2	2	1	0	0	0	0	0	0	1	0	0	0	1	0	0	0	0	0	0	0	1	0	0	1	0	0	1	0	1	0	0	0	0	0	0	0	0	0	0
GCF_009495655.1	32	5	6	2	2	3	3	1	2	2	1	1	1	1	1	0	0	1	0	0	2	0	2	0	0	0	1	0	1	0	0	0	0	0	0	0	1	0	0	0	0	0	1	0	0	0	0	0	0
GCF_009498275.1	24	1	4	3	1	3	3	2	1	2	2	1	0	1	0	2	0	0	1	1	0	1	1	0	0	0	1	0	0	0	0	0	0	0	0	0	0	0	0	0	0	0	0	0	0	0	0	0	0
GCF_009650765.1	36	12	4	9	6	3	2	1	1	2	1	1	2	0	1	1	1	3	1	1	3	1	2	0	1	1	0	0	0	0	0	1	0	1	0	0	0	0	0	0	0	0	0	1	0	0	0	0	0
GCF_009739905.1	27	7	5	4	3	3	3	2	1	1	2	1	1	1	1	0	0	1	0	0	1	1	1	0	1	0	0	0	0	0	0	0	1	0	0	0	0	0	0	0	0	0	0	0	0	0	0	0	0
GCF_009789635.1	23	3	3	0	2	2	1	2	3	2	1	1	1	1	0	0	0	1	1	1	0	0	1	1	0	0	1	0	0	0	0	0	0	0	0	0	0	0	0	0	0	0	0	0	0	0	0	0	0
GCF_009796285.1	29	4	6	3	3	4	2	0	2	0	2	1	0	1	2	2	0	1	0	0	0	1	0	1	1	1	0	1	0	2	0	1	0	0	0	0	0	0	0	0	0	0	0	0	0	0	0	0	0
GCF_009832925.1	22	3	7	2	0	3	2	0	2	2	2	3	0	1	0	0	0	2	1	1	0	0	0	0	0	0	0	0	1	0	0	0	0	0	0	0	0	0	0	0	0	0	0	0	0	0	0	0	0
GCF_009834105.1	24	7	5	6	4	2	3	0	1	0	0	1	0	1	0	0	2	0	1	1	0	0	1	0	0	1	0	0	0	0	0	0	0	0	0	0	0	0	0	0	0	0	0	0	0	0	0	0	0
GCF_009834125.1	37	5	8	6	3	2	2	3	2	1	0	1	0	2	1	2	3	0	0	0	0	1	1	0	2	1	0	0	2	0	0	0	0	1	0	0	0	0	0	1	0	0	0	0	0	0	0	0	0
GCF_009834145.1	34	6	7	9	5	3	1	1	1	2	1	1	2	0	2	1	0	1	1	2	2	1	0	0	0	1	0	0	0	0	1	1	0	0	0	0	0	0	0	0	0	0	0	1	0	0	0	0	0
GCF_009857135.1	25	4	4	5	2	3	2	1	2	1	2	1	0	0	1	1	1	2	2	0	1	0	0	0	0	0	2	0	1	0	0	0	0	0	1	0	0	0	0	0	0	0	0	0	0	0	0	0	0
GCF_009867075.1	30	14	4	5	9	2	1	0	1	1	0	2	0	1	1	0	0	0	0	0	2	0	0	0	3	0	0	0	1	0	1	0	0	0	1	0	0	0	0	0	0	0	0	0	0	0	0	0	0
GCF_009936315.1	49	7	9	12	5	3	2	1	1	1	0	1	1	1	0	0	2	1	0	0	2	1	1	3	0	0	1	0	1	1	0	0	1	0	0	0	0	0	0	0	0	0	0	0	0	0	0	0	0
GCF_010384365.1	29	7	8	3	2	2	3	2	5	0	1	1	3	1	0	0	0	1	1	1	0	1	0	0	0	0	0	1	0	0	0	1	0	0	0	1	2	0	0	1	0	0	0	0	0	0	0	0	0
GCF_010523235.1	25	7	5	5	4	2	2	1	2	1	0	1	1	2	2	0	0	1	1	1	0	0	1	0	0	1	0	0	0	0	0	0	0	0	0	0	0	0	0	0	0	0	0	0	0	0	0	0	0
GCF_010669165.1	40	13	8	7	6	1	2	1	2	0	2	1	4	3	0	1	2	1	2	0	0	0	0	1	1	1	0	0	0	1	0	0	0	0	0	0	0	1	0	0	1	0	1	0	0	0	0	0	0
GCF_011006355.1	29	4	9	5	3	2	1	0	0	1	0	1	2	1	3	0	3	0	0	0	0	0	1	0	2	0	0	0	0	0	1	0	0	1	0	0	0	0	0	0	0	0	1	0	0	0	0	0	0
GCF_011650445.1	33	10	6	6	4	3	2	0	3	2	1	1	1	0	1	0	1	0	1	1	1	0	0	0	0	1	1	0	0	0	1	0	1	1	0	0	0	0	0	0	0	0	0	0	0	0	0	0	0
GCF_011694815.1	23	7	3	3	2	1	2	4	2	1	1	1	2	0	0	1	0	1	0	0	0	0	0	1	0	0	0	0	0	0	0	0	0	0	0	0	0	0	0	0	0	0	0	0	0	0	0	0	0
GCF_011820545.1	44	11	7	4	3	3	4	4	2	3	2	3	0	0	1	1	2	0	0	0	1	0	1	0	0	2	0	1	0	0	2	1	0	0	0	0	1	0	0	0	1	0	0	0	1	0	0	0	0
GCF_012044595.1	27	4	6	4	3	3	3	2	0	2	2	1	1	1	0	1	0	0	0	0	0	1	0	0	1	0	1	0	0	1	0	0	0	0	0	0	0	0	1	0	0	0	0	0	0	0	0	0	0
GCF_012273515.1	27	2	3	4	1	3	3	2	2	2	2	2	0	1	0	1	0	1	1	1	1	1	2	0	0	0	1	0	0	0	0	0	0	0	0	0	0	0	0	0	0	0	0	0	0	0	0	0	0
GCF_012273535.1	32	3	6	1	3	3	4	3	3	2	1	1	1	0	0	3	0	0	0	1	0	1	1	0	0	1	1	0	0	1	0	0	0	0	0	0	0	0	0	0	1	0	0	0	0	0	0	0	0
GCF_012275145.1	36	3	4	4	2	3	5	4	1	3	0	1	1	0	0	2	1	0	0	0	0	1	1	0	0	1	1	1	0	1	0	0	0	0	0	1	0	0	1	0	1	0	0	0	0	0	0	0	0
GCF_013009255.1	35	6	7	4	2	3	4	3	5	2	2	1	1	1	2	3	0	0	0	0	0	0	0	0	2	0	0	0	0	0	0	1	1	0	0	0	0	0	0	1	0	0	0	0	0	0	0	0	1
GCF_013046785.1	23	4	5	1	1	3	3	1	2	2	2	1	0	0	0	1	1	3	0	0	0	0	0	1	0	1	0	0	0	0	0	0	0	0	0	1	0	0	0	0	0	0	0	0	0	0	0	0	0
GCF_013085465.1	32	5	4	5	3	3	3	2	8	1	2	1	2	2	0	1	0	0	0	0	1	1	0	0	0	0	1	0	0	1	2	0	1	0	0	0	2	0	2	0	0	0	0	0	0	0	0	1	0
GCF_900236475.1	30	2	6	5	1	3	2	2	2	2	2	1	1	1	0	0	2	0	1	2	0	0	0	0	0	0	0	0	0	0	1	0	1	0	0	0	0	0	0	0	0	0	0	0	0	0	0	0	0
GCF_900236505.1	30	2	6	5	1	3	2	2	2	2	2	1	1	1	0	0	2	0	1	2	0	0	0	0	0	0	0	0	0	0	1	0	1	0	0	0	0	0	0	0	0	0	0	0	0	0	0	0	0
[truncated: 5 more columns]

## Sheet: Table S5
Table S5. Sigma factors conserved in at least 95% strains.
orthologous group	number of orthologs	number of organisms	conservation (%)	characterised members	sigma factor group
91	205	205	100	SigR	4
197	205	205	100	ShbA	4
252	205	205	100	WhiG	3
397	204	204	99.5	AdsA,BldN	4
424	204	204	99.5	SigN	3
426	204	204	99.5	HrdD	1 or 2
588	203	203	99		4
686	203	203	99	SGR3370	4
694	205	202	98.5	SigH	3
783	202	202	98.5	SCO4005	4
847	201	201	98	SigT	4
851	201	201	98	HrdB	1 or 2
859	201	201	98	SigF	3
938	200	200	97.6	Sig25,SigQ,SigW	4
1166	195	195	95.1		4

## Sheet: Table S6
Table S6. Other transcription factors conserved in at least 95% strains.
orthologous group	Number_of_proteins	Number_of_organisms	conservation (%)	characterised members
23	219	205	100	WblE
24	216	205	100	DesR, DesR2
39	208	205	100	HupA
55	206	205	100
67	205	205	100	BldC
74	205	205	100	Crp
75	205	205	100	WhiB
80	205	205	100	BldD
97	205	205	100
98	205	205	100	MtrA
102	205	205	100	SCO2140
111	205	205	100
124	205	205	100	AfsQ1
125	205	205	100	SCO2013
130	205	205	100	ArgR
132	205	205	100	SrcX
141	205	205	100
170	205	205	100	ClgR
204	205	205	100	HspR
206	205	205	100	SCO3900
208	205	205	100
244	205	205	100	HrcA
262	205	205	100
302	205	205	100
306	299	204	99.5	CatR
348	204	204	99.5	BldM
352	204	204	99.5	PhoP
359	204	204	99.5	WhiI
368	204	204	99.5	SCO5413
370	204	204	99.5	CutR
393	204	204	99.5	Lsr2
394	204	204	99.5	MacR
401	204	204	99.5	SCO3129
402	204	204	99.5	LexA
412	204	204	99.5	WblI
422	204	204	99.5	RstP
428	204	204	99.5	DraR
429	204	204	99.5
445	204	204	99.5	GylR
446	204	204	99.5
454	204	204	99.5
465	204	204	99.5	FasR
483	204	204	99.5	TamR
496	204	204	99.5	MurA2
497	204	204	99.5	OsaB
566	203	203	99
569	203	203	99	SCO5283
574	203	203	99
576	203	203	99
586	203	203	99	AbrC3
591	203	203	99	NrdR
606	203	203	99
615	203	203	99
618	203	203	99
627	203	203	99	Glk
657	203	203	99
669	203	203	99	BkdR
685	203	203	99
697	204	202	98.5
699	204	202	98.5
701	203	202	98.5
708	202	202	98.5	WblC
717	202	202	98.5	DasR
720	202	202	98.5
744	202	202	98.5
753	202	202	98.5
795	202	202	98.5
800	215	201	98	MalR
815	201	201	98
822	201	201	98
831	201	201	98	AbsC
833	201	201	98
881	239	200	97.6	KdpE
901	200	200	97.6	WhiD
916	200	200	97.6
925	200	200	97.6	WhiH
992	199	199	97.1	OsaA
1007	199	198	96.6
1014	198	198	96.6	IclR
1055	198	198	96.6
1057	211	197	96.1
1058	208	197	96.1	WblA
1061	197	197	96.1	Rok7B7
1080	197	197	96.1	GluR
1085	197	197	96.1
1089	197	197	96.1
1090	197	197	96.1
1091	197	197	96.1	cseB
1093	197	197	96.1
1095	197	197	96.1
1097	197	197	96.1	EpuRI
1114	196	196	95.6
1131	196	196	95.6
1142	196	196	95.6
1155	195	195	95.1
1177	195	195	95.1
1179	195	195	95.1
1183	195	195	95.1	ManR
